# Supplementary material for: Hydroclimatic changes on multiple timescales since 7800 y BP in the winter precipitation–dominated Central Asia
Source: Proc Natl Acad Sci U S A. 2024 Mar 25;121(14):e2321645121. doi: 10.1073/pnas.2321645121 (PMC10998633; doi:10.1073/pnas.2321645121)
Supplement: Supplementary file 2 — Dataset S01 (XLSX) [file pnas.2321645121.sd01.xlsx]

## Sheet: F11 proxy data
Depth (mm)	Age (yr BP)	δ18O (‰)	δ13C (‰)		Depth(mm)	Age (yr BP)	1000Sr/Ca		Age (yr BP)	Drought Index	Detrended Drought Index
0	655.901	-11.49	-6.68		0.1	716.633	2.23413		716	1.82096	0.89114
0.1	658.404	-11.28	-6.19		0.2	718.493	1.92198		720	1.05438	0.12562
0.2	660.907	-11.34	-6.25		0.3	720.36	1.61911		724	1.70831	0.78061
0.3	663.409	-11.3	-6.19		0.4	722.232	2.05586		728	1.76765	0.841
0.4	665.91	-11.52	-6.37		0.5	724.111	1.93186		732	1.26949	0.3439
0.5	668.412	-10.98	-4.84		0.6	725.996	2.30025		736	0.90625	-0.01829
0.6	670.912	-10.59	-3.08		0.7	727.887	2.1739		740	0.92814	0.00466
0.7	673.412	-10.5	-2.47		0.8	729.785	2.07947		744	1.22406	0.30164
0.8	675.912	-10.54	-1.71		0.9	731.689	2.07166		748	0.88207	-0.0393
0.9	678.41	-10.73	-1.88		1	733.599	2.0185		752	1.04823	0.12792
1	680.908	-10.61	-2.27		1.1	735.515	1.94907		756	0.83322	-0.08604
1.1	683.404	-10.33	-1.72		1.2	737.437	2.05397		760	0.85186	-0.06634
1.2	685.9	-11.01	-3.14		1.3	739.366	1.9777		764	1.11758	0.20044
1.3	688.395	-10.77	-3.46		1.4	741.3	2.03221		768	1.23474	0.31865
1.4	690.889	-10.89	-4.31		1.5	743.241	2.15147		772	0.97867	0.06364
1.5	693.381	-11.49	-5.33		1.6	745.188	2.1358		776	0.83351	-0.08047
1.6	695.873	-10.76	-4.46		1.7	747.141	1.62133		780	0.55499	-0.35793
1.7	698.363	-10.21	-3.78		1.8	749.1	2.20298		784	1.45658	0.54472
1.8	700.852	-10.28	-3.9		1.9	751.065	2.07613		788	0.67819	-0.23262
1.9	703.339	-10.35	-3.6		2	753.037	1.86357		792	1.90337	0.99362
2	705.826	-10.29	-3.15		2.1	755.014	1.84889		796	1.26859	0.35989
2.1	708.31	-10.22	-2.89		2.2	756.997	2.12085		800	2.07916	1.17152
2.2	710.793	-10.45	-3		2.3	758.986	1.98897		804	1.43907	0.53249
2.3	713.275	-10.55	-3.04		2.4	760.982	1.7639		808	1.28405	0.37852
2.4	715.755	-10.88	-3.46		2.5	762.983	1.7445		812	0.60839	-0.29608
2.5	718.233	-10.99	-3.36		2.6	764.99	2.31852		816	0.88547	-0.01795
2.6	720.709	-10.96	-3.27		2.7	767.004	2.35596		820	0.70401	-0.19835
2.7	723.184	-10.37	-3.2		2.8	769.023	1.86701		824	0.47136	-0.42994
2.8	725.656	-10.06	-3.73		2.9	771.048	2.23827		828	0.58527	-0.31498
2.9	728.127	-10.3	-3.97		3	773.079	1.72587		832	0.6335	-0.26569
3	730.596	-10.29	-4.62		3.1	775.116	2.15657		836	0.76675	-0.13139
3.1	733.063	-10.27	-5.41		3.2	777.158	2.20533		840	0.97201	0.07493
3.2	735.527	-10.61	-5.4		3.3	779.207	1.45373		844	0.94615	0.05013
3.3	737.99	-10.61	-4.96		3.4	781.262	1.71813		848	0.9605	0.06553
3.4	740.45	-10.86	-5.01		3.5	783.322	1.83864		852	1.1875	0.29359
3.5	742.908	-10.57	-4.9		3.6	785.388	2.33504		856	2.03648	1.14362
3.6	745.363	-10.86	-4.74		3.7	787.46	1.78215		860	2.13035	1.23855
3.7	747.816	-10.92	-4.58		3.8	789.538	1.98877		864	1.26855	0.37781
3.8	750.267	-10.78	-4.54		3.9	791.622	2.22472		868	1.06111	0.17142
3.9	752.715	-10.8	-4.64		4	793.711	1.80801		872	1.23997	0.35134
4	755.161	-11	-4.93		4.1	795.806	1.60201		876	1.12648	0.2389
4.1	757.604	-11.1	-4.83		4.2	797.907	1.82748		880	0.87915	-0.00737
4.2	760.044	-10.68	-5.01		4.3	800.014	2.23839		884	0.77687	-0.10859
4.3	762.481	-10.67	-4.43		4.4	802.126	1.59591		888	0.64932	-0.23509
4.4	764.916	-11	-4.52		4.5	804.244	1.94275		892	0.78332	-0.10003
4.5	767.348	-10.75	-4.6		4.6	806.367	2.002		896	0.15955	-0.72275
4.6	769.777	-10.6	-4.88		4.7	808.497	2.19768		900	1.03734	0.1561
4.7	772.202	-10.52	-5.35		4.8	810.632	1.63266		904	0.70296	-0.17722
4.8	774.625	-10.73	-5.79		4.9	812.773	1.64765		908	0.70788	-0.17125
4.9	777.045	-10.86	-6.02		5	814.919	1.69263		912	0.54801	-0.33006
5	779.461	-10.4	-5.57		5.1	817.071	1.94378		916	0.69378	-0.18324
5.1	781.875	-9.63	-5.25		5.2	819.228	2.01417		920	1.0742	0.19824
5.2	784.285	-9.85	-4.99		5.3	821.391	1.81213		924	0.18234	-0.69256
5.3	786.691	-10.74	-5.35		5.4	823.56	1.73754		928	0.32415	-0.5497
5.4	789.095	-10.72	-5.29		5.5	825.734	1.71715		932	0.36443	-0.50836
5.5	791.495	-10.12	-3.91		5.6	827.914	1.86671		936	0.19207	-0.67967
5.6	793.891	-9.36	-4.37		5.7	830.099	2.25658		940	0.18161	-0.68907
5.7	796.284	-9.66	-4.61		5.8	832.29	1.5561		944	-0.62525	-1.49487
5.8	798.673	-9.75	-4.53		5.9	834.486	1.62393		948	0.16475	-0.70382
5.9	801.058	-9.48	-4.21		6	836.688	1.6929		952	-0.38725	-1.25476
6	803.44	-9.67	-4.72		6.1	838.895	1.75794		956	0.18447	-0.68199
6.1	805.818	-10.16	-5.03		6.2	841.108	1.86114		960	0.51529	-0.35011
6.2	808.192	-10.5	-5.03		6.3	843.326	1.702		964	-0.13935	-1.00369
6.3	810.562	-10.5	-5.07		6.4	845.549	2.27604		968	-0.06978	-0.93307
6.4	812.928	-10.62	-5.12		6.5	847.778	1.80808		972	0.29422	-0.56801
6.5	815.29	-10.43	-5.08		6.6	850.013	1.87102		976	0.35785	-0.50333
6.6	817.648	-10.5	-5.1		6.7	852.253	1.62143		980	0.17775	-0.68237
6.7	820.002	-10.83	-5.45		6.8	854.498	1.67532		984	-0.31752	-1.17658
6.8	822.352	-10.8	-5.26		6.9	856.748	1.91614		988	-0.28838	-1.14639
6.9	824.697	-11.2	-4.92		7	859.004	1.99656		992	-0.86688	-1.72383
7	827.038	-11.62	-4.62		7.1	861.265	2.03007		996	-0.35195	-1.20785
7.1	829.375	-11.44	-4.26		7.2	863.531	1.96731		1000	-0.51047	-1.36531
7.2	831.707	-11.11	-4.25		7.3	865.803	1.66667		1004	-0.20641	-1.06019
7.3	834.035	-10.86	-4.32		7.4	868.08	1.71073		1008	0.34547	-0.50726
7.4	836.358	-10.65	-4.61		7.5	870.362	1.79989		1012	0.35649	-0.49518
7.5	838.676	-10.54	-4.39		7.6	872.65	1.54375		1016	-0.12686	-0.97748
7.6	840.99	-10.92	-4.27		7.7	874.943	1.63296		1020	-0.35832	-1.20788
7.7	843.299	-11.09	-4.21		7.8	877.241	2.22997		1024	0.00688	-0.84162
7.8	845.604	-10.98	-4.04		7.9	879.544	1.74731		1028	-0.54304	-1.39049
7.9	847.903	-11.03	-3.98		8	881.852	2.11255		1032	-0.6867	-1.53309
8	850.198	-10.86	-3.43		8.1	884.166	1.86204		1036	-0.22506	-1.0704
8.1	852.487	-10.43	-3.53		8.2	886.482	1.83792		1040	0.13855	-0.70573
8.2	854.772	-9.94	-3.06		8.3	888.796	1.97432		1044	0.91522	0.072
8.3	857.051	-9.66	-2.59		8.4	891.111	2.15021		1048	1.39796	0.55579
8.4	859.326	-9.71	-2.84		8.5	893.425	1.68932		1052	1.40117	0.56006
8.5	861.595	-10.04	-3.73		8.6	895.739	1.69606		1056	1.12702	0.28696
8.6	863.859	-10.51	-4.12		8.7	898.053	1.85321		1060	1.19669	0.35769
8.7	866.117	-10.96	-4.19		8.8	900.368	1.9183		1064	1.61159	0.77365
8.8	868.37	-10.77	-3.54		8.9	902.684	1.82034		1068	1.69932	0.86243
8.9	870.618	-9.98	-3.65		9	905.002	1.44107		1072	1.80121	0.96538
9	872.86	-9.75	-4.72		9.1	907.321	1.87373		1076	1.4242	0.58942
9.1	875.097	-10.23	-4.66		9.2	909.642	1.74926		1080	0.97593	0.14221
9.2	877.328	-10.79	-4.7		9.3	911.965	1.72184		1084	1.16312	0.33046
9.3	879.553	-10.8	-4.64		9.4	914.29	2.24092		1088	1.39306	0.56145
9.4	881.773	-10.46	-4.78		9.5	916.619	1.64191		1092	0.71134	-0.11921
9.5	883.987	-10.74	-5.16		9.6	918.95	2.04299		1096	0.81233	-0.01716
9.6	886.186	-10.98	-5.29		9.7	921.285	2.03339		1100	0.68648	-0.14196
9.7	888.361	-11.16	-5.05		9.8	923.624	1.82043		1104	1.03628	0.2089
9.8	890.512	-10.91	-4.21		9.9	925.967	1.66468		1108	1.51496	0.68863
9.9	892.642	-11.38	-4.89		10	928.314	1.74566		1112	1.11152	0.28625
10	894.75	-11.36	-5.62		10.1	930.666	1.74382		1116	0.92243	0.09822
10.1	896.837	-11.05	-5.79		10.2	933.023	2.18857		1120	0.459	-0.36416
10.2	898.904	-10.44	-5.57		10.3	935.385	2.03698		1124	0.66197	-0.16013
10.3	900.951	-9.96	-5.19		10.4	937.753	1.71152		1128	0.79994	-0.02111
10.4	902.98	-10.13	-5.11		10.5	940.126	1.73846		1132	0.91303	0.09304
10.5	904.991	-10.41	-5.22		10.6	942.506	1.48888		1136	0.87382	0.05489
10.6	906.986	-10.65	-5.11		10.7	944.892	1.40305		1140	1.10489	0.28701
10.7	908.964	-10.66	-5.58		10.8	947.285	1.89343		1144	0.77089	-0.04593
10.8	910.926	-10.61	-6		10.9	949.685	1.74658		1148	1.25197	0.4362
10.9	912.874	-10.13	-5.88		11	952.093	1.94653		1152	0.93794	0.12323
11	914.808	-10.43	-5.64		11.1	954.508	1.99021		1156	1.05131	0.23766
11.1	916.729	-10.55	-5.42		11.2	956.931	1.95495		1160	1.2262	0.4136
11.2	918.637	-10.71	-5.29		11.3	959.363	2.19893		1164	1.07502	0.26348
11.3	920.533	-10.24	-5.46		11.4	961.803	2.05201		1168	0.9616	0.15111
11.4	922.419	-10.45	-5.96		11.5	964.252	1.47839		1172	0.94128	0.13185
11.5	924.294	-11.15	-6.18		11.6	966.711	1.62223		1176	0.48176	-0.32661
11.6	926.16	-11.26	-5.85		11.7	969.179	1.5205		1180	0.62354	-0.18378
11.7	928.018	-11.12	-5.39		11.8	971.657	1.60428		1184	0.52739	-0.27887
11.8	929.867	-10.68	-5.15		11.9	974.145	1.89669		1188	0.50806	-0.29715
11.9	931.71	-11.32	-5.87		12	976.644	1.60179		1192	0.42336	-0.38079
12	933.546	-11.11	-6.15		12.1	979.153	2.03704		1196	0.17087	-0.63222
12.1	935.377	-10.99	-6.71		12.2	981.673	1.81048		1200	0.43475	-0.36729
12.2	937.203	-10.89	-6.94		12.3	984.205	1.70213		1204	0.82116	0.02018
12.3	939.025	-10.22	-6.82		12.4	986.749	1.96787		1208	1.06509	0.26516
12.4	940.843	-10.81	-6.66		12.5	989.304	1.6646		1212	0.43426	-0.36461
12.5	942.659	-11.62	-6.58		12.6	991.872	1.5878		1216	0.08161	-0.7162
12.6	944.473	-11.41	-6.62		12.7	994.453	2.13495		1220	0.50399	-0.29277
12.7	946.287	-11.27	-6.4		12.8	997.046	1.63873		1224	0.65842	-0.13728
12.8	948.1	-10.99	-6.44		12.9	999.653	1.41371		1228	0.79505	0.000403314
12.9	949.913	-11.26	-6.41		13	1002.27	1.76706		1232	0.01489	-0.7787
13	951.729	-12.1	-6.65		13.1	1004.91	1.99734		1236	-0.46848	-1.26101
13.1	953.545	-12.13	-6.61		13.2	1007.56	2.05473		1240	-0.66801	-1.45949
13.2	955.365	-11.35	-6.58		13.3	1010.22	2.05375		1244	-0.4664	-1.25682
13.3	957.189	-10.82	-6.46		13.4	1012.9	1.70789		1248	0.47127	-0.3181
13.4	959.017	-10.94	-6.31		13.5	1015.59	1.6362		1252	1.69435	0.90604
13.5	960.85	-11.2	-6.41		13.6	1018.3	1.62392		1256	1.86042	1.07317
13.6	962.689	-10.88	-6.52		13.7	1021.02	1.79674		1260	1.58826	0.80206
13.7	964.534	-10.94	-6.33		13.8	1023.76	2.08039		1264	1.23751	0.45237
13.8	966.387	-10.82	-6.32		13.9	1026.52	1.81593		1268	0.72194	-0.06215
13.9	968.248	-11.14	-5.97		14	1029.29	1.83699		1272	0.74411	-0.03892
14	970.118	-11.05	-5.62		14.1	1032.08	1.6233		1276	1.19574	0.41377
14.1	971.998	-10.88	-5.55		14.2	1034.88	1.73962		1280	1.08307	0.30215
14.2	973.888	-10.41	-5.62		14.3	1037.71	1.61875		1284	0.62911	-0.15075
14.3	975.79	-10.53	-5.88		14.4	1040.55	1.6206		1288	0.70148	-0.07733
14.4	977.703	-11.24	-6.08		14.5	1043.41	1.9489		1292	1.37044	0.59269
14.5	979.63	-11.31	-6.28		14.6	1046.29	1.72431		1296	1.19294	0.41625
14.6	981.569	-11.48	-6.15		14.7	1049.19	1.82262		1300	0.93725	0.16161
14.7	983.523	-11.49	-6.54		14.8	1052.1	1.88662		1304	0.8238	0.04922
14.8	985.492	-11.59	-6.7		14.9	1055.04	1.51648		1308	0.84645	0.07292
14.9	987.477	-11.58	-6.65		15	1057.99	1.45855		1312	0.99154	0.21907
15	989.479	-11.73	-6.85		15.1	1060.97	1.7319		1316	0.98867	0.21726
15.1	991.498	-11.99	-7.07		15.2	1063.97	1.88446		1320	1.38147	0.61111
15.2	993.535	-12.1	-7.08		15.3	1067	1.7322		1324	1.2492	0.4799
15.3	995.591	-11.75	-6.89		15.4	1070.06	1.87754		1328	0.81447	0.04622
15.4	997.666	-11.44	-6.67		15.5	1073.16	1.66584		1332	0.84469	0.0775
15.5	999.762	-11.1	-6.82		15.6	1076.28	1.65511		1336	0.60185	-0.16428
15.6	1001.88	-11.68	-6.9		15.7	1079.43	1.72253		1340	1.15487	0.38979
15.7	1004.02	-11.67	-6.72		15.8	1082.6	1.53976		1344	1.00024	0.23622
15.8	1006.18	-11.42	-6.63		15.9	1085.81	1.89898		1348	1.03178	0.26881
15.9	1008.37	-11.12	-6.3		16	1089.04	1.71418		1352	0.95185	0.18994
16	1010.57	-10.91	-6.1		16.1	1092.3	1.48337		1356	0.23195	-0.5289
16.1	1012.81	-10.86	-5.92		16.2	1095.59	1.8968		1360	-0.15079	-0.91059
16.2	1015.07	-11.12	-5.96		16.3	1098.9	1.96975		1364	-0.27185	-1.03059
16.3	1017.36	-11.66	-6.13		16.4	1102.23	1.88328		1368	-0.05882	-0.81651
16.4	1019.67	-11.8	-6.38		16.5	1105.59	1.72271		1372	0.28634	-0.47029
16.5	1022.01	-11.7	-6.14		16.6	1108.98	2.04755		1376	0.57884	-0.17673
16.6	1024.38	-11.83	-6.4		16.7	1112.39	1.81283		1380	0.42148	-0.33304
16.7	1026.78	-11.98	-6.53		16.8	1115.82	2.14967		1384	0.20556	-0.5479
16.8	1029.21	-12.32	-6.76		16.9	1119.27	1.85547		1388	0.07424	-0.67817
16.9	1031.67	-12.02	-6.67		17	1122.75	1.98174		1392	0.55965	-0.1917
17	1034.17	-11.7	-6.55		17.1	1126.25	1.54731		1396	0.27387	-0.47642
17.1	1036.69	-11.46	-6.1		17.2	1129.76	1.98608		1400	-0.28966	-1.0389
17.2	1039.25	-11.47	-5.22		17.3	1133.3	1.81443		1404	-0.2249	-0.97308
17.3	1041.85	-11.35	-4.64		17.4	1136.86	1.87674		1408	0.51199	-0.23514
17.4	1044.48	-11.11	-4.09		17.5	1140.44	1.91556		1412	1.13309	0.38702
17.5	1047.14	-10.71	-3.18		17.6	1144.04	1.5876		1416	1.13375	0.38874
17.6	1049.84	-10.68	-2.83		17.7	1147.65	1.99585		1420	0.77122	0.02726
17.7	1052.58	-10.94	-3.2		17.8	1151.29	1.65554		1424	0.74097	-0.00193
17.8	1055.36	-10.39	-3.35		17.9	1154.94	1.87866		1428	0.90708	0.16523
17.9	1058.17	-10.29	-3.59		18	1158.61	2.06818		1432	0.82212	0.08133
18	1061.02	-10.52	-3.59		18.1	1162.29	2.01812		1436	1.03117	0.29144
18.1	1063.96	-10.37	-3.31		18.2	1165.99	1.81073		1440	0.77566	0.03698
18.2	1067	-10.5	-2.78		18.3	1169.71	1.90011		1444	1.10452	0.3669
18.3	1070.15	-10.21	-2.32		18.4	1173.44	1.87538		1448	0.9816	0.24503
18.4	1073.4	-10.37	-2.43		18.5	1177.18	1.46632		1452	0.60227	-0.13324
18.5	1076.75	-10.94	-2.37		18.6	1180.94	2.03262		1456	0.67708	-0.05737
18.6	1080.21	-11.35	-3.05		18.7	1184.72	1.97604		1460	0.86893	0.13553
18.7	1083.75	-10.99	-3.05		18.8	1188.5	1.93992		1464	0.37331	-0.35903
18.8	1087.39	-10.48	-3.23		18.9	1192.3	1.63948		1468	0.6245	-0.10679
18.9	1091.11	-10.77	-3.8		19	1196.11	1.51295		1472	0.521	-0.20923
19	1094.92	-11.29	-3.92		19.1	1199.93	1.63543		1476	0.37123	-0.35794
19.1	1098.81	-11.9	-4.29		19.2	1203.76	1.78129		1480	0.44922	-0.2789
19.2	1102.77	-11.2	-3.84		19.3	1207.6	2.14616		1484	0.79057	0.06351
19.3	1106.81	-10.74	-3.13		19.4	1211.45	1.91801		1488	1.30865	0.58264
19.4	1110.92	-10.94	-3.24		19.5	1215.31	1.63401		1492	0.9863	0.26135
19.5	1115.09	-11.36	-4.47		19.6	1219.18	1.90369		1496	0.67751	-0.04638
19.6	1119.33	-11.55	-4.97		19.7	1223.06	1.8314		1500	0.71543	-0.00741
19.7	1123.62	-11.1	-4.81		19.8	1226.95	2.33226		1504	0.86955	0.14777
19.8	1127.98	-10.87	-4.5		19.9	1230.84	1.9776		1508	0.52047	-0.20026
19.9	1132.38	-10.99	-4.37		20	1234.74	1.72544		1512	0.13135	-0.58832
20	1136.84	-11.11	-4.25		20.1	1238.64	1.77088		1516	-0.05277	-0.77138
20.1	1141.34	-10.91	-3.82		20.2	1242.56	1.98275		1520	-0.07621	-0.79377
20.2	1145.89	-11.04	-3.79		20.3	1246.47	1.73457		1524	0.08792	-0.62858
20.3	1150.47	-10.76	-3.79		20.4	1250.39	2.24687		1528	-0.02548	-0.74093
20.4	1155.09	-11.06	-4.07		20.5	1254.32	2.04149		1532	-0.22281	-0.9372
20.5	1159.75	-10.86	-4.24		20.6	1258.25	1.84658		1536	-0.22683	-0.94016
20.6	1164.43	-10.75	-4.42		20.7	1262.18	1.8782		1540	-0.00065	-0.71293
20.7	1169.14	-10.75	-4.57		20.8	1266.11	1.5882		1544	0.09694	-0.61428
20.8	1173.87	-10.76	-4.74		20.9	1270.05	1.6797		1548	-0.08943	-0.7996
20.9	1178.62	-11.01	-4.97		21	1273.99	1.57621		1552	0.34061	-0.3685
21	1183.38	-11.37	-5.29		21.1	1277.93	2.08848		1556	0.65158	-0.05647
21.1	1188.16	-11.29	-5.31		21.2	1281.87	1.7243		1560	0.53773	-0.16927
21.2	1192.94	-10.86	-5.09		21.3	1285.81	1.53055		1564	0.38516	-0.32078
21.3	1197.73	-11.17	-5.25		21.4	1289.75	1.74229		1568	0.15664	-0.54825
21.4	1202.52	-10.58	-4.93		21.5	1293.69	2.23529		1572	-0.2257	-0.92953
21.5	1207.31	-10.81	-4.87		21.6	1297.62	1.86011		1576	-0.23083	-0.9336
21.6	1212.1	-11.44	-5.09		21.7	1301.56	2.01618		1580	0.2238	-0.47792
21.7	1216.88	-11.6	-5.25		21.8	1305.51	1.74668		1584	0.15021	-0.55045
21.8	1221.64	-11.14	-5.05		21.9	1309.46	1.60255		1588	0.13996	-0.55965
21.9	1226.39	-11.28	-5		22	1313.41	1.85562		1592	0.19902	-0.49953
22	1231.12	-11.94	-5.41		22.1	1317.38	1.67852		1596	0.06355	-0.63394
22.1	1235.83	-12.27	-5.9		22.2	1321.35	2.13648		1600	-0.10156	-0.798
22.2	1240.51	-12.81	-6.16		22.3	1325.33	1.57274		1604	-0.0279	-0.72328
22.3	1245.17	-12.57	-5.8		22.4	1329.32	1.90075		1608	0.17204	-0.52229
22.4	1249.79	-11.18	-4.03		22.5	1333.33	1.99974		1612	0.09148	-0.60179
22.5	1254.38	-10.33	-2.72		22.6	1337.34	1.66296		1616	0.25563	-0.43658
22.6	1258.92	-10.64	-2.73		22.7	1341.37	2.27949		1620	0.33972	-0.35144
22.7	1263.43	-10.65	-3.32		22.8	1345.41	1.62649		1624	0.44888	-0.24122
22.8	1267.89	-11.19	-3.77		22.9	1349.47	1.82727		1628	0.2667	-0.42235
22.9	1272.3	-11.11	-3.81		23	1353.54	1.94735		1632	0.2412	-0.44679
23	1276.65	-10.57	-3.95		23.1	1357.63	1.92772		1636	0.41246	-0.27447
23.1	1280.95	-10.68	-4.6		23.2	1361.74	1.94173		1640	0.61579	-0.07009
23.2	1285.19	-10.84	-4.62		23.3	1365.86	1.69775		1644	0.74886	0.06404
23.3	1289.37	-10.66	-4.62		23.4	1370.01	1.45391		1648	0.8041	0.12033
23.4	1293.48	-10.41	-4.11		23.5	1374.17	1.91969		1652	0.93336	0.25065
23.5	1297.52	-11.04	-4.43		23.6	1378.35	1.47725		1656	1.18272	0.50107
23.6	1301.5	-11.18	-4.29		23.7	1382.56	1.73644		1660	1.44944	0.76884
23.7	1305.43	-11.27	-4.06		23.8	1386.79	1.55977		1664	1.35206	0.67252
23.8	1309.32	-10.79	-3.75		23.9	1391.04	1.90921		1668	1.43537	0.75688
23.9	1313.16	-10.64	-4.43		24	1395.32	1.80578		1672	1.4611	0.78367
24	1316.96	-10.17	-4.88		24.1	1399.62	1.51683		1676	0.76483	0.08846
24.1	1320.72	-10.24	-4.46		24.2	1403.95	1.49598		1680	0.45472	-0.2206
24.2	1324.45	-10.38	-3.89		24.3	1408.31	1.94595		1684	-0.0364	-0.71066
24.3	1328.15	-11.15	-4.17		24.4	1412.69	2.06895		1688	-0.38429	-1.0575
24.4	1331.82	-11.21	-4.52		24.5	1417.11	2.03068		1692	-0.32519	-0.99734
24.5	1335.46	-11.19	-4.72		24.6	1421.55	1.80319		1696	-0.09637	-0.76746
24.6	1339.08	-10.84	-4.55		24.7	1426.02	1.96641		1700	-0.30256	-0.9726
24.7	1342.67	-10.94	-4.4		24.8	1430.53	1.63499		1704	-0.25667	-0.92565
24.8	1346.25	-10.5	-4.3		24.9	1435.07	1.85063		1708	-0.03255	-0.70048
24.9	1349.82	-10.61	-4.25		25	1439.64	1.45392		1712	0.15404	-0.51283
25	1353.37	-11.06	-4.65		25.1	1444.24	1.85734		1716	1.01503	0.34922
25.1	1356.91	-12.27	-5.18		25.2	1448.88	1.85137		1720	1.08496	0.4202
25.2	1360.44	-12.72	-5.05		25.3	1453.56	1.88422		1724	1.11594	0.45224
25.3	1363.97	-12.55	-5.17		25.4	1458.27	2.07689		1728	0.7131	0.05045
25.4	1367.5	-12.06	-4.57		25.5	1463.02	1.84024		1732	0.30834	-0.35325
25.5	1371.03	-11.99	-4.11		25.6	1467.81	2.1334		1736	0.98976	0.32923
25.6	1374.56	-11.64	-4.07		25.7	1472.71	1.81463		1740	1.14491	0.48543
25.7	1378.1	-11.13	-4.22		25.8	1477.77	1.84441		1744	1.04818	0.38976
25.8	1381.65	-11.35	-4.51		25.9	1482.98	1.87299		1748	0.71647	0.0591
25.9	1385.22	-11.78	-4.86		26	1488.35	2.08447		1752	0.68608	0.02977
26	1388.79	-11.87	-4.69		26.1	1493.84	1.75394		1756	0.70244	0.04719
26.1	1392.39	-11.58	-4.43		26.2	1499.47	2.01173		1760	0.84808	0.19388
26.2	1396.01	-11.78	-4.6		26.3	1505.22	2.29525		1764	0.56317	-0.08997
26.3	1399.65	-12.04	-5.02		26.4	1511.07	1.96709		1768	0.02571	-0.62638
26.4	1403.31	-11.93	-5		26.5	1517.03	1.93711		1772	0.12745	-0.52358
26.5	1407.01	-11.79	-4.87		26.6	1523.07	2.1795		1776	-0.09848	-0.74845
26.6	1410.74	-11.15	-4.16		26.7	1529.2	2.00146		1780	0.54908	-0.09984
26.7	1414.5	-10.91	-4.24		26.8	1535.4	1.92538		1784	0.2716	-0.37626
26.8	1418.3	-11	-4.51		26.9	1541.66	2.09819		1788	0.55963	-0.08718
26.9	1422.14	-11.36	-4.56		27	1547.98	1.749		1792	0.13765	-0.5081
27	1426.02	-11.14	-4.45		27.1	1554.34	2.26699		1796	0.85467	0.20998
27.1	1429.95	-10.56	-4.37		27.2	1560.74	2.109		1800	0.3138	-0.32984
27.2	1433.93	-11.02	-4.31		27.3	1567.16	2.0288		1804	1.14624	0.50366
27.3	1437.96	-10.79	-3.29		27.4	1573.6	1.68209		1808	1.88971	1.24818
27.4	1442.04	-11.17	-3.58		27.5	1580.04	2.19912		1812	1.54768	0.90721
27.5	1446.18	-10.81	-3.72		27.6	1586.49	1.94632		1816	0.12702	-0.51239
27.6	1450.38	-11.17	-4.63		27.7	1592.92	2.09268		1820	0.06721	-0.57115
27.7	1454.64	-11.29	-5.36		27.8	1599.33	2.00402		1824	0.48537	-0.15193
27.8	1458.97	-10.68	-5.02		27.9	1605.72	2.02685		1828	1.35063	0.71438
27.9	1463.36	-11.55	-5.14		28	1612.06	1.85366		1832	1.17362	0.53843
28	1467.83	-11.6	-5.12		28.1	1618.36	2.07948		1836	0.38913	-0.245
28.1	1472.42	-11.12	-5.19		28.2	1624.59	2.13117		1840	1.49121	0.85813
28.2	1477.2	-11.38	-5.33		28.3	1630.76	1.64648		1844	1.33536	0.70334
28.3	1482.14	-10.8	-5.73		28.4	1636.86	1.74513		1848	2.53648	1.90551
28.4	1487.24	-10.04	-5.31		28.5	1642.87	2.00959		1852	1.43992	0.81001
28.5	1492.49	-10.36	-5.12		28.6	1648.79	1.94479		1856	1.01765	0.3888
28.6	1497.88	-10.95	-5.48		28.7	1654.6	1.87719		1860	1.02526	0.39746
28.7	1503.41	-11.06	-5.51		28.8	1660.3	2.11285		1864	1.10841	0.48167
28.8	1509.06	-11.36	-6.02		28.9	1665.87	1.98176		1868	1.89697	1.27128
28.9	1514.82	-11.65	-6.25		29	1671.32	2.36784		1872	1.70514	1.08051
29	1520.68	-12.37	-5.8		29.1	1676.62	1.96235		1876	1.68623	1.06266
29.1	1526.64	-12.19	-5.67		29.2	1681.78	2.23366		1880	2.0421	1.41958
29.2	1532.69	-12.18	-6.2		29.3	1686.77	1.9011		1884	2.24295	1.62149
29.3	1538.81	-11.83	-6.5		29.4	1691.59	1.8833		1888	2.26922	1.64881
29.4	1545	-11.5	-6.13		29.5	1696.24	2.05305		1892	2.1553	1.53595
29.5	1551.25	-11.63	-5.8		29.6	1700.7	1.9277		1896	2.07328	1.45499
29.6	1557.55	-11.55	-5.3		29.7	1704.97	2.1033		1900	1.97705	1.35981
29.7	1563.88	-11.8	-5.29		29.8	1709.02	2.00715		1904	1.79904	1.18286
29.8	1570.25	-11.91	-5.72		29.9	1712.87	1.98682		1908	1.68349	1.06836
29.9	1576.63	-12.07	-6.08		30	1716.49	2.44308		1912	1.71959	1.10552
30	1583.03	-11.82	-5.92		30.1	1719.87	2.0455		1916	1.73898	1.12597
30.1	1589.43	-11.91	-5.48		30.2	1723.11	2.07362		1920	1.65583	1.04387
30.2	1595.82	-12.38	-5.26		30.3	1726.28	2.16472		1924	1.47654	0.86564
30.3	1602.2	-12.49	-5.62		30.4	1729.4	2.17767		1928	1.26993	0.66008
30.4	1608.55	-11.82	-5.43		30.5	1732.46	2.08975		1932	1.12145	0.51266
30.5	1614.87	-11.93	-5.2		30.6	1735.46	2.17702		1936	1.27234	0.66461
30.6	1621.14	-11.97	-5.28		30.7	1738.41	2.24029		1940	1.42876	0.82208
30.7	1627.36	-11.66	-5.26		30.8	1741.3	1.96017		1944	1.20887	0.60325
30.8	1633.52	-11.29	-4.91		30.9	1744.14	2.12528		1948	1.09388	0.48931
30.9	1639.6	-11.39	-4.63		31	1746.93	1.86143		1952	0.87999	0.27648
31	1645.61	-11.59	-4.32		31.1	1749.67	2.04295		1956	0.59058	-0.01187
31.1	1651.52	-11.37	-3.89		31.2	1752.36	2.15275		1960	0.24793	-0.35347
31.2	1657.33	-10.92	-3.67		31.3	1755	1.94895		1964	0.06406	-0.53628
31.3	1663.04	-10.88	-3.73		31.4	1757.6	2.08624		1968	-0.11981	-0.7191
31.4	1668.62	-10.83	-3.98		31.5	1760.15	2.0043		1972	-0.13662	-0.73485
31.5	1674.08	-11.07	-4.47		31.6	1762.65	2.04919		1976	-0.08523	-0.6824
31.6	1679.41	-12.1	-4.69		31.7	1765.11	2.11038		1980	-0.04156	-0.63768
31.7	1684.58	-12.88	-5.09		31.8	1767.53	1.93936		1984	-0.14587	-0.74093
31.8	1689.6	-12.89	-5.35		31.9	1769.9	1.91398		1988	-0.25326	-0.84727
31.9	1694.46	-12.59	-5.3		32	1772.24	2.42686		1992	-0.2485	-0.84145
32	1699.14	-12.8	-5.26		32.1	1774.53	1.80084		1996	-0.01331	-0.6052
32.1	1703.64	-13.05	-5.28		32.2	1776.79	2.1296		2000	0.29972	-0.29112
32.2	1707.95	-12.54	-5.25		32.3	1779.01	2.04634		2004	0.39445	-0.19533
32.3	1712.06	-12.34	-4.86		32.4	1781.2	2.36416		2008	0.4043	-0.18442
32.4	1715.95	-11.8	-4.55		32.5	1783.35	2.27727		2012	0.39011	-0.19756
32.5	1719.63	-11.07	-4.33		32.6	1785.47	2.02012		2016	0.31618	-0.27043
32.6	1723.17	-11.08	-4.19		32.7	1787.55	2.30777		2020	0.24226	-0.3433
32.7	1726.66	-11.16	-4.91		32.8	1789.6	2.25152		2024	0.19152	-0.39298
32.8	1730.09	-11.89	-5.78		32.9	1791.63	1.94967		2028	0.32191	-0.26153
32.9	1733.48	-11.91	-5.26		33	1793.62	1.88797		2032	0.45231	-0.13008
33	1736.82	-11.41	-4.07		33.1	1795.59	2.15081		2036	0.54574	-0.03559
33.1	1740.1	-11.42	-3.72		33.2	1797.53	2.07274		2040	0.59613	0.01585
33.2	1743.34	-11.34	-4.26		33.3	1799.44	1.7161		2044	0.64652	0.0673
33.3	1746.53	-11.4	-4.09		33.4	1801.33	2.03913		2048	0.75578	0.17762
33.4	1749.67	-11.68	-4.5		33.5	1803.19	1.75463		2052	1.02677	0.44966
33.5	1752.76	-11.66	-4.99		33.6	1805.04	1.85939		2056	1.29776	0.72171
33.6	1755.8	-11.2	-5.13		33.7	1806.86	2.0466		2060	1.40007	0.82507
33.7	1758.79	-10.74	-5.12		33.8	1808.66	1.81082		2064	1.16502	0.59108
33.8	1761.72	-10.94	-5.48		33.9	1810.45	1.83485		2068	0.88059	0.30771
33.9	1764.62	-11.28	-5.83		34	1812.21	2.12326		2072	0.78637	0.21454
34	1767.46	-11.63	-5.95		34.1	1813.96	1.96711		2076	0.6833	0.11253
34.1	1770.25	-12.25	-6.06		34.2	1815.66	1.80862		2080	0.59551	0.02579
34.2	1772.99	-12.52	-6.18		34.3	1817.27	1.89161		2084	0.56791	-0.000750817
34.3	1775.69	-12.12	-6.19		34.4	1818.79	1.6879		2088	0.59379	0.02619
34.4	1778.33	-11.42	-5.96		34.5	1820.24	1.89242		2092	0.63625	0.0697
34.5	1780.93	-11.46	-5.7		34.6	1821.63	1.97533		2096	0.61034	0.04485
34.6	1783.47	-11.85	-5.88		34.7	1822.95	1.74139		2100	0.58074	0.0163
34.7	1785.97	-12.26	-5.82		34.8	1824.22	1.72257		2104	0.64997	0.08659
34.8	1788.42	-11.73	-5.48		34.9	1825.44	2.28233		2108	0.7579	0.19558
34.9	1790.82	-11.75	-5.8		35	1826.62	2.24659		2112	0.82725	0.26598
35	1793.17	-11.44	-6		35.1	1827.76	1.98459		2116	0.45763	-0.10258
35.1	1795.48	-10.8	-5.74		35.2	1828.88	2.0282		2120	0.088	-0.47116
35.2	1797.73	-10.45	-6.18		35.3	1829.98	1.78662		2124	-0.18449	-0.74259
35.3	1799.94	-10.9	-6.03		35.4	1831.06	1.73301		2128	-0.27544	-0.83248
35.4	1802.09	-11.23	-5.72		35.5	1832.13	2.08706		2132	-0.36638	-0.92237
35.5	1804.2	-10.53	-3.85		35.6	1833.21	2.02297		2136	-0.40886	-0.96379
35.6	1806.26	-10.13	-3.06		35.7	1834.29	2.55145		2140	-0.44334	-0.99722
35.7	1808.28	-10.01	-3.08		35.8	1835.38	1.93458		2144	-0.48339	-1.03621
35.8	1810.24	-10.32	-3.28		35.9	1836.49	2.16794		2148	-0.5676	-1.11936
35.9	1812.16	-10.74	-3.71		36	1837.62	1.79889		2152	-0.6518	-1.20251
36	1814.03	-12.03	-4.76		36.1	1838.79	2.08553		2156	-0.67183	-1.22148
36.1	1815.82	-11.86	-5.1		36.2	1840	2.35344		2160	-0.43176	-0.98036
36.2	1817.5	-11.63	-5.75		36.3	1841.25	2.12998		2164	-0.1917	-0.73924
36.3	1819.09	-10.95	-6.17		36.4	1842.56	2.1756		2168	0.02058	-0.5259
36.4	1820.58	-11.42	-6.53		36.5	1843.93	2.16592		2172	0.04915	-0.49628
36.5	1822	-10.16	-5.46		36.6	1845.36	1.97875		2176	0.07773	-0.46664
36.6	1823.34	-11.92	-5.3		36.7	1846.86	2.27407		2180	0.19935	-0.34397
36.7	1824.61	-10.83	-3.82		36.8	1848.45	1.92079		2184	0.38876	-0.1535
36.8	1825.83	-11.29	-3.57		36.9	1850.12	2.20459		2188	0.58212	0.04092
36.9	1826.99	-10.95	-3.31		37	1851.88	2.23415		2192	0.68486	0.14471
37	1828.11	-11.04	-3.43		37.1	1853.74	2.29083		2196	0.70565	0.16656
37.1	1829.2	-11.53	-3.85		37.2	1855.71	2.13035		2200	0.66295	0.12491
37.2	1830.26	-11.55	-3.88		37.3	1857.79	2.12926		2204	0.50639	-0.03059
37.3	1831.3	-11.71	-3.92		37.4	1859.99	2.29308		2208	0.33017	-0.20575
37.4	1832.33	-10.96	-3.81		37.5	1862.32	2.05961		2212	0.09172	-0.44315
37.5	1833.35	-10.07	-3.43		37.6	1864.77	1.9715		2216	-0.11767	-0.65148
37.6	1834.38	-11.43	-4.95		37.7	1867.68	2.55647		2220	-0.32707	-0.85983
37.7	1835.42	-11.81	-5.62		37.8	1871.3	2.18809		2224	-0.27762	-0.80932
37.8	1836.48	-11.71	-5.13		37.9	1875.63	1.96653		2228	-0.03345	-0.56409
37.9	1837.56	-11.99	-5.12		38	1880.61	2.21931		2232	0.21071	-0.31888
38	1838.68	-10.76	-4.78		38.1	1886.22	2.37522		2236	0.41648	-0.11205
38.1	1839.85	-10.76	-4.57		38.2	1892.42	2.2915		2240	0.52643	-0.00105
38.2	1841.06	-11.16	-4.7		38.3	1899.18	2.28482		2244	0.63637	0.10995
38.3	1842.33	-11.37	-4.59		38.4	1906.47	2.17566		2248	0.74118	0.21582
38.4	1843.67	-11.22	-4.06		38.5	1914.25	2.41972		2252	0.71271	0.1884
38.5	1845.09	-10.51	-3.73		38.6	1922.5	2.3583		2256	0.59304	0.06979
38.6	1846.58	-9.42	-3.81		38.7	1931.17	2.38981		2260	0.51763	-0.00457
38.7	1848.16	-8.67	-3.58		38.8	1940.24	2.96386		2264	0.4915	-0.02964
38.8	1849.85	-9.15	-4.01		38.9	1949.67	2.73955		2268	0.63037	0.11029
38.9	1851.63	-10.52	-4.6		39	1959.42	2.15504		2272	0.74316	0.22413
39	1853.53	-11	-4.85		39.1	1969.48	1.9503		2276	0.82858	0.31061
39.1	1855.55	-11.32	-4.42		39.2	1979.79	2.1286		2280	0.89036	0.37344
39.2	1857.7	-11.26	-4.47		39.3	1990.33	1.9818		2284	0.77753	0.26167
39.3	1859.98	-11.46	-4.73		39.4	2001.07	2.44817		2288	0.5948	0.08
39.4	1862.41	-11.15	-4.57		39.5	2011.97	2.22873		2292	0.41205	-0.1017
39.5	1865	-10.72	-4.25		39.6	2023.01	1.86536		2296	0.41372	-0.09897
39.6	1868.3	-10.83	-3.94		39.7	2034.13	2.09604		2300	0.47598	-0.03566
39.7	1872.83	-10.78	-3.16		39.8	2045.32	2.06155		2304	0.53825	0.02767
39.8	1878.51	-10.34	-3.2		39.9	2056.54	2.15222		2308	0.58766	0.07814
39.9	1885.26	-9.83	-3.73		40	2067.76	1.77634		2312	0.62182	0.11335
40	1893	-9.86	-3.97		40.1	2078.94	1.88379		2316	0.66887	0.16146
40.1	1901.65	-10.1	-4.09		40.2	2090.05	2.18441		2320	0.81998	0.31362
40.2	1911.13	-10.46	-4.42		40.3	2101.06	2.16957		2324	0.92406	0.41876
40.3	1921.36	-10.48	-4.75		40.4	2111.93	2.49311		2328	1.02021	0.51597
40.4	1932.27	-11.22	-5.38		40.5	2122.64	1.9491		2332	1.15729	0.6541
40.5	1943.76	-11.85	-5.58		40.6	2133.14	2.00392		2336	1.3233	0.82117
40.6	1955.77	-11.92	-5.5		40.7	2143.91	1.88769		2340	1.50447	1.00339
40.7	1968.21	-12.23	-5.82		40.8	2155.42	1.74511		2344	1.60887	1.10885
40.8	1981	-12.21	-6.13		40.9	2167.57	2.2729		2348	1.71263	1.21367
40.9	1994.06	-12.09	-6.72		41	2180.29	2.27687		2352	1.09259	0.59468
41	2007.31	-11.84	-6.05		41.1	2193.5	2.43501		2356	0.43709	-0.05976
41.1	2020.68	-11.84	-5.26		41.2	2207.12	2.21949		2360	-0.09664	-0.59244
41.2	2034.08	-11.76	-5.06		41.3	2221.08	1.73251		2364	-0.43486	-0.9296
41.3	2047.43	-11.61	-4.66		41.4	2235.29	2.12079		2368	-0.74718	-1.24086
41.4	2060.66	-10.76	-3.73		41.5	2249.68	2.36648		2372	-0.72561	-1.21824
41.5	2073.68	-11.22	-4.34		41.6	2264.17	1.94384		2376	-0.71833	-1.2099
41.6	2086.41	-11.65	-5.11		41.7	2278.68	2.05353		2380	-0.79244	-1.28296
41.7	2098.78	-11.61	-5.35		41.8	2293.13	1.9421		2384	-0.89349	-1.38295
41.8	2110.7	-11.96	-5.08		41.9	2307.45	2.01409		2388	-0.9646	-1.453
41.9	2122.1	-12.43	-5.44		42	2321.56	2.0352		2392	-1.00361	-1.49096
42	2132.89	-12.79	-5.79		42.1	2335.37	1.8292		2396	-1.04263	-1.52892
42.1	2143.49	-12.55	-6.04		42.2	2348.81	2.15437		2400	-0.88832	-1.37356
42.2	2154.32	-12.42	-6.45		42.3	2361.81	1.9844		2404	-0.72679	-1.21097
42.3	2165.38	-12.13	-6.61		42.4	2374.27	1.97388		2408	-1.00834	-1.49146
42.4	2176.62	-12	-6.59		42.5	2386.13	1.72743		2412	-1.26635	-1.74842
42.5	2188.02	-11.83	-5.71		42.6	2397.31	1.65151		2416	-1.11998	-1.60099
42.6	2199.55	-11.99	-5.07		42.7	2407.73	1.57428		2420	-1.00272	-1.48268
42.7	2211.17	-12.01	-5.74		42.8	2417.31	1.74634		2424	-0.91736	-1.39626
42.8	2222.87	-12.03	-6.1		42.9	2425.96	1.59157		2428	-0.72077	-1.19861
42.9	2234.61	-11.2	-6.4		43	2433.63	1.75458		2432	-0.35698	-0.83377
43	2246.37	-11.17	-6.19		43.1	2440.21	1.88137		2436	0.03323	-0.4425
43.1	2258.11	-11.28	-5.87		43.2	2446.08	1.57983		2440	0.43348	-0.0412
43.2	2269.8	-10.98	-5.39		43.3	2451.63	1.81167		2444	0.29356	-0.18006
43.3	2281.42	-10.74	-5.34		43.4	2456.88	1.76903		2448	-0.16212	-0.63468
43.4	2292.94	-11.64	-5.17		43.5	2461.87	2.00117		2452	-0.52762	-0.99913
43.5	2304.33	-11.44	-5.16		43.6	2466.6	1.41889		2456	-0.7515	-1.22195
43.6	2315.56	-11.31	-5.14		43.7	2471.1	1.57768		2460	0.1807	-0.2887
43.7	2326.6	-10.75	-4.85		43.8	2475.37	1.90277		2464	0.51071	0.04237
43.8	2337.42	-9.93	-4.49		43.9	2479.46	1.53187		2468	0.62037	0.15309
43.9	2348	-10.02	-4.42		44	2483.36	1.67616		2472	0.58933	0.1231
44	2358.3	-12.21	-5.48		44.1	2487.11	1.69659		2476	0.14464	-0.32053
44.1	2368.29	-13.13	-6.3		44.2	2490.71	1.42803		2480	-0.9973	-1.46142
44.2	2377.95	-12.96	-6.2		44.3	2494.2	1.85378		2484	-1.00619	-1.46925
44.3	2387.25	-12.79	-6.49		44.4	2497.58	1.67717		2488	-0.88852	-1.35052
44.4	2396.16	-12.5	-6.99		44.5	2500.89	1.60029		2492	-0.80757	-1.26852
44.5	2404.65	-11.93	-6.66		44.6	2504.12	1.80889		2496	-0.97429	-1.43418
44.6	2412.69	-13.06	-6.91		44.7	2507.32	1.78901		2500	-0.84674	-1.30558
44.7	2420.25	-12.58	-6.85		44.8	2510.49	1.68357		2504	-0.25203	-0.70981
44.8	2427.31	-12.06	-6.78		44.9	2513.65	1.80432		2508	-0.0791	-0.53582
44.9	2433.83	-11.65	-6.16		45	2516.83	1.66072		2512	0.09273	-0.36294
45	2439.78	-11.03	-5.72		45.1	2520.03	1.97402		2516	0.30547	-0.14914
45.1	2445.3	-10.89	-5.6		45.2	2523.29	1.88967		2520	0.67447	0.22091
45.2	2450.55	-11.95	-6.52		45.3	2526.62	1.5366		2524	0.91546	0.46296
45.3	2455.54	-12.63	-6.59		45.4	2530.04	1.71217		2528	0.39796	-0.05348
45.4	2460.29	-11.72	-5.33		45.5	2533.57	1.90813		2532	0.71679	0.2664
45.5	2464.82	-10.43	-5.63		45.6	2537.22	1.95313		2536	0.64821	0.19888
45.6	2469.15	-9.95	-5.1		45.7	2541.03	1.96182		2540	0.14141	-0.30687
45.7	2473.3	-10.66	-5.51		45.8	2544.99	1.7145		2544	-0.07333	-0.52055
45.8	2477.27	-11.7	-6.11		45.9	2549.15	1.94083		2548	0.12284	-0.32332
45.9	2481.1	-12.9	-6.51		46	2553.5	1.6124		2552	-0.58974	-1.03485
46	2484.79	-12.78	-6.46		46.1	2558.08	1.57555		2556	-1.03571	-1.47976
46.1	2488.36	-12.59	-6.24		46.2	2562.79	1.79071		2560	-0.56329	-1.00629
46.2	2491.84	-12.75	-5.59		46.3	2567.54	1.97794		2564	0.34088	-0.10106
46.3	2495.24	-13.26	-6.11		46.4	2572.32	1.76246		2568	0.73887	0.29799
46.4	2498.58	-12.8	-6.09		46.5	2577.13	2.15588		2572	0.54027	0.10044
46.5	2501.87	-12.41	-6.05		46.6	2581.98	1.58333		2576	0.58297	0.1442
46.6	2505.14	-11.79	-5.86		46.7	2586.86	1.85774		2580	0.26108	-0.17664
46.7	2508.4	-11.61	-5.89		46.8	2591.78	1.97058		2584	0.49418	0.05752
46.8	2511.66	-11.17	-6.12		46.9	2596.74	2.01507		2588	0.73923	0.30363
46.9	2514.96	-11.12	-5.21		47	2601.74	1.5738		2592	0.35181	-0.08274
47	2518.29	-11.15	-5.53		47.1	2606.78	1.98207		2596	0.17243	-0.26106
47.1	2521.69	-11.12	-4.79		47.2	2611.86	1.7624		2600	0.37262	-0.05982
47.2	2525.16	-11.05	-3.62		47.3	2616.99	1.82706		2604	0.59741	0.16603
47.3	2528.73	-11.28	-4.81		47.4	2622.16	2.06595		2608	0.52796	0.09764
47.4	2532.42	-10.65	-5.21		47.5	2627.38	1.90385		2612	-0.30871	-0.73798
47.5	2536.24	-11.28	-4.94		47.6	2632.64	1.69523		2616	-0.55903	-0.98724
47.6	2540.21	-11.63	-5.99		47.7	2637.95	1.77966		2620	-0.58617	-1.01333
47.7	2544.34	-11.63	-5.9		47.8	2643.3	1.63045		2624	-0.65335	-1.07945
47.8	2548.66	-11.53	-5.8		47.9	2648.71	2.09405		2628	-0.76364	-1.18868
47.9	2553.18	-12.54	-6.39		48	2654.17	1.74583		2632	-0.81988	-1.24387
48	2557.92	-12.69	-6.63		48.1	2659.68	1.8541		2636	-0.59415	-1.01708
48.1	2562.83	-11.07	-6.01		48.2	2665.24	1.83974		2640	-0.4598	-0.88168
48.2	2567.86	-10.44	-6.01		48.3	2670.86	1.82331		2644	-0.26971	-0.69053
48.3	2572.98	-10.85	-5.32		48.4	2676.53	1.72548		2648	0.43014	0.01038
48.4	2578.22	-11.49	-5.83		48.5	2682.26	2.09832		2652	0.50532	0.08661
48.5	2583.55	-10.99	-4.98		48.6	2688.05	1.72034		2656	0.52517	0.10752
48.6	2588.99	-11.18	-4.58		48.7	2693.89	1.64846		2660	0.49735	0.08075
48.7	2594.52	-12.23	-5.62		48.8	2699.8	1.69927		2664	0.4892	0.07366
48.8	2600.15	-11.35	-4.81		48.9	2705.76	1.73671		2668	0.53912	0.12464
48.9	2605.88	-10.92	-4.74		49	2711.79	1.9036		2672	0.64644	0.23301
49	2611.7	-12.12	-5.72		49.1	2717.88	1.87122		2676	0.63878	0.22641
49.1	2617.6	-12.67	-6.2		49.2	2724.04	1.8019		2680	0.85481	0.44349
49.2	2623.6	-12.71	-6.73		49.3	2730.26	1.99281		2684	0.88249	0.47223
49.3	2629.68	-12.45	-6.95		49.4	2736.54	1.88676		2688	0.57098	0.16178
49.4	2635.85	-12.05	-6.7		49.5	2742.9	1.79991		2692	0.12529	-0.28286
49.5	2642.1	-11.72	-6.46		49.6	2749.32	1.98153		2696	-0.17107	-0.57816
49.6	2648.43	-11.49	-5.44		49.7	2755.81	1.71067		2700	-0.20385	-0.60989
49.7	2654.83	-11.25	-4.67		49.8	2762.37	1.92288		2704	-0.11152	-0.5165
49.8	2661.31	-11.18	-5.31		49.9	2769.01	1.92262		2708	0.13523	-0.26869
49.9	2667.87	-10.93	-5.41		50	2775.71	2.18055		2712	0.38287	-0.02
50	2674.5	-10.84	-4.87		50.1	2782.49	2.13623		2716	0.48489	0.08308
50.1	2681.19	-10.85	-5.04		50.2	2789.35	1.94139		2720	0.65448	0.25372
50.2	2687.96	-11.16	-4.56		50.3	2796.28	1.92561		2724	0.72646	0.32676
50.3	2694.79	-11.97	-5.22		50.4	2803.29	2.14804		2728	0.81376	0.41512
50.4	2701.68	-11.84	-5.79		50.5	2810.38	1.91661		2732	0.88825	0.49066
50.5	2708.64	-11.27	-5.86		50.6	2817.55	2.11249		2736	0.90784	0.51131
50.6	2715.65	-11.16	-5.42		50.7	2824.8	1.92093		2740	0.60009	0.20461
50.7	2722.72	-11.01	-4.57		50.8	2832.13	2.09185		2744	0.2311	-0.16332
50.8	2729.85	-11.04	-4.81		50.9	2839.54	2.01059		2748	0.0081	-0.38526
50.9	2737.03	-10.81	-4.65		51	2847.04	1.7673		2752	-0.41234	-0.80465
51	2744.26	-11.49	-5.49		51.1	2854.62	2.06229		2756	-0.75122	-1.14247
51.1	2751.54	-11.98	-6.62		51.2	2862.29	1.92483		2760	-0.68859	-1.07879
51.2	2758.86	-12.33	-6.93		51.3	2870.05	2.14288		2764	-0.50988	-0.89902
51.3	2766.24	-11.94	-7.06		51.4	2877.89	2.00228		2768	-0.44182	-0.8299
51.4	2773.65	-12.19	-6.44		51.5	2885.82	2.15221		2772	-0.26456	-0.65159
51.5	2781.1	-11.81	-6.05		51.6	2893.85	2.04073		2776	0.02397	-0.362
51.6	2788.6	-11.65	-5.28		51.7	2901.96	2.02985		2780	0.17345	-0.21147
51.7	2796.13	-11.46	-5.1		51.8	2910.17	2.46508		2784	0.28833	-0.09553
51.8	2803.69	-11.4	-5.14		51.9	2918.48	1.52892		2788	0.34077	-0.04203
51.9	2811.29	-11.22	-5.22		52	2926.87	1.85976		2792	0.39001	0.00826
52	2818.92	-11.46	-5.24		52.1	2935.37	1.64717		2796	0.46579	0.0851
52.1	2826.57	-11.19	-4.62		52.2	2944.28	1.89087		2800	0.61561	0.23597
52.2	2834.26	-10.93	-4.03		52.3	2953.87	1.65151		2804	0.72278	0.3442
52.3	2841.96	-11.12	-3.96		52.4	2964.12	1.95553		2808	0.60575	0.22823
52.4	2849.69	-11.23	-4.23		52.5	2974.95	1.5137		2812	0.58371	0.20724
52.5	2857.44	-11.07	-4.49		52.6	2986.32	1.70825		2816	0.64124	0.26583
52.6	2865.21	-10.45	-3.9		52.7	2998.18	1.73719		2820	0.61353	0.23917
52.7	2872.99	-10.36	-3.72		52.8	3010.47	1.96268		2824	0.67528	0.30198
52.8	2880.79	-11.31	-4.41		52.9	3023.15	1.96511		2828	0.92085	0.54861
52.9	2888.59	-12.09	-4.96		53	3036.16	1.89561		2832	1.20729	0.8361
53	2896.41	-11.33	-4.74		53.1	3049.46	1.86689		2836	1.2433	0.87317
53.1	2904.24	-11.24	-4.77		53.2	3062.99	1.64044		2840	1.14007	0.77099
53.2	2912.07	-11.71	-5.63		53.3	3076.7	1.54493		2844	0.9283	0.56028
53.3	2919.91	-11.43	-5.83		53.4	3090.54	1.64078		2848	0.77852	0.41156
53.4	2927.74	-11.55	-5.6		53.5	3104.45	1.55328		2852	0.92709	0.56118
53.5	2935.58	-12.1	-5.32		53.6	3118.4	1.75756		2856	1.01593	0.65108
53.6	2943.5	-12.21	-4.97		53.7	3132.32	1.74532		2860	1.10653	0.74273
53.7	2951.57	-11.78	-4.85		53.8	3146.16	1.7985		2864	1.38882	1.02608
53.8	2959.79	-11.71	-5.24		53.9	3159.88	1.50754		2868	1.64271	1.28103
53.9	2968.15	-11.31	-4.81		54	3173.41	1.72599		2872	1.72529	1.36466
54	2976.65	-10.96	-4.03		54.1	3186.72	1.60743		2876	1.36854	1.00897
54.1	2985.27	-11.19	-4.36		54.2	3199.75	1.96075		2880	0.99484	0.63632
54.2	2994.01	-11.49	-5.28		54.3	3212.44	1.89404		2884	0.76021	0.40275
54.3	3002.85	-11.5	-5.97		54.4	3224.76	1.53717		2888	0.4559	0.0995
54.4	3011.8	-11.55	-6.76		54.5	3236.63	1.78508		2892	0.55396	0.19861
54.5	3020.84	-11.64	-5.92		54.6	3248.02	2.07121		2896	0.76627	0.41198
54.6	3029.96	-11.62	-5.48		54.7	3258.88	1.42921		2900	0.80268	0.44944
54.7	3039.17	-11.69	-5.5		54.8	3269.15	1.73509		2904	0.94552	0.59334
54.8	3048.44	-11.97	-5.45		54.9	3278.77	1.63868		2908	0.93419	0.58307
54.9	3057.77	-11.91	-5.48		55	3287.71	1.68008		2912	0.54986	0.19979
55	3067.15	-12.22	-6.79		55.1	3295.9	1.53658		2916	0.0565	-0.29251
55.1	3076.58	-12.94	-6.99		55.2	3303.59	1.40308		2920	-0.16009	-0.50804
55.2	3086.05	-12.38	-4.7		55.3	3311.02	1.67058		2924	0.03217	-0.31473
55.3	3095.55	-11.05	-3.86		55.4	3318.22	1.66469		2928	0.13242	-0.21342
55.4	3105.06	-11.73	-4.97		55.5	3325.19	1.93564		2932	-0.08601	-0.4308
55.5	3114.6	-11.68	-5.07		55.6	3331.94	1.6973		2936	-0.25182	-0.59555
55.6	3124.13	-11.74	-5.22		55.7	3338.48	1.55245		2940	-0.09272	-0.43539
55.7	3133.66	-12.23	-5.32		55.8	3344.82	1.98393		2944	0.0794	-0.26222
55.8	3143.19	-11.2	-4.76		55.9	3350.97	1.65576		2948	0.11322	-0.22734
55.9	3152.69	-11.29	-4.98		56	3356.93	1.75184		2952	0.11067	-0.22884
56	3162.17	-10.92	-3.53		56.1	3362.72	1.55602		2956	0.08327	-0.25518
56.1	3171.61	-10.35	-3.32		56.2	3368.34	1.50909		2960	0.18747	-0.14992
56.2	3181.01	-11.27	-4.33		56.3	3373.8	1.69958		2964	0.49901	0.16267
56.3	3190.36	-11.48	-5.14		56.4	3379.12	1.80284		2968	0.48938	0.1541
56.4	3199.65	-10.91	-4.7		56.5	3384.29	1.99082		2972	0.50958	0.17535
56.5	3208.87	-10.17	-3.59		56.6	3389.33	1.84036		2976	0.6029	0.26973
56.6	3218.02	-9.73	-3.12		56.7	3394.25	1.84967		2980	0.6263	0.29419
56.7	3227.09	-10.11	-3		56.8	3399.06	1.79556		2984	0.59742	0.26636
56.8	3236.06	-11.1	-3.85		56.9	3403.76	1.72933		2988	0.46599	0.13599
56.9	3244.94	-11.5	-4.41		57	3408.36	2.21958		2992	0.26048	-0.06847
57	3253.71	-11.18	-4.45		57.1	3412.87	1.74133		2996	0.10884	-0.21905
57.1	3262.37	-11.13	-4.5		57.2	3417.31	1.63786		3000	0.04547	-0.28136
57.2	3270.91	-10.67	-4.87		57.3	3421.68	1.74553		3004	0.01591	-0.30987
57.3	3279.31	-11	-5.08		57.4	3425.98	1.73942		3008	-0.03045	-0.35517
57.4	3287.58	-11.02	-5.06		57.5	3430.23	1.84913		3012	-0.09745	-0.42112
57.5	3295.7	-11.13	-4.7		57.6	3434.44	2.14896		3016	0.00903	-0.31358
57.6	3303.7	-11.25	-4.53		57.7	3438.61	1.71275		3020	0.11551	-0.20604
57.7	3311.62	-11.54	-4.8		57.8	3442.76	2.02289		3024	0.18873	-0.13177
57.8	3319.48	-11.91	-5.89		57.9	3446.89	2.1551		3028	0.23416	-0.08528
57.9	3327.26	-12.42	-6.21		58	3451.01	2.00972		3032	0.23393	-0.08446
58	3334.97	-12.87	-6.11		58.1	3455.13	1.9619		3036	0.18968	-0.12765
58.1	3342.61	-12.7	-6.02		58.2	3459.26	1.64688		3040	0.15184	-0.16443
58.2	3350.2	-12.05	-6.08		58.3	3463.4	1.89189		3044	0.08462	-0.2306
58.3	3357.72	-11.62	-5.87		58.4	3467.57	1.62459		3048	0.0174	-0.29676
58.4	3365.19	-11.78	-5.18		58.5	3471.78	1.68593		3052	-0.03407	-0.34718
58.5	3372.6	-11.59	-5.01		58.6	3476.03	1.6799		3056	-0.10329	-0.41534
58.6	3379.96	-11.24	-4.7		58.7	3480.33	1.93907		3060	-0.3233	-0.63429
58.7	3387.28	-11.05	-4.8		58.8	3484.7	1.96394		3064	-0.65126	-0.9612
58.8	3394.55	-11.1	-5.74		58.9	3489.13	1.76168		3068	-0.9303	-1.23918
58.9	3401.78	-11.21	-5.52		59	3493.65	2.17937		3072	-1.15486	-1.46269
59	3408.97	-12.09	-5.43		59.1	3498.25	1.6152		3076	-1.37939	-1.68616
59.1	3416.13	-12.5	-5.83		59.2	3502.94	1.80792		3080	-0.99653	-1.30224
59.2	3423.26	-12.06	-5.82		59.3	3507.74	1.6703		3084	-0.5077	-0.81236
59.3	3430.35	-12.02	-5.32		59.4	3512.66	1.6106		3088	-0.03679	-0.34039
59.4	3437.43	-12	-5.35		59.5	3517.7	1.95885		3092	0.3926	0.09005
59.5	3444.47	-12.11	-5.26		59.6	3522.86	1.49155		3096	0.69985	0.39836
59.6	3451.5	-11.5	-3.76		59.7	3528.17	1.5978		3100	0.35873	0.0583
59.7	3458.51	-11.58	-3.21		59.8	3533.63	1.66309		3104	0.01761	-0.28177
59.8	3465.51	-11.36	-3.42		59.9	3539.25	1.68309		3108	-0.01003	-0.30835
59.9	3472.5	-11.36	-3.95		60	3545.03	2.12948		3112	0.05559	-0.24168
60	3479.48	-12.06	-4.78		60.1	3550.98	1.73434		3116	0.11007	-0.18614
60.1	3486.46	-12.55	-5.35		60.2	3557.12	1.78559		3120	0.11474	-0.18041
60.2	3493.43	-11.87	-6.07		60.3	3563.46	1.6414		3124	0.07571	-0.21839
60.3	3500.4	-11.6	-5.95		60.4	3569.99	1.93292		3128	-0.04947	-0.34251
60.4	3507.39	-11.66	-5.56		60.5	3576.74	1.45693		3132	-0.17758	-0.46957
60.5	3514.37	-11.05	-5.38		60.6	3583.7	1.54065		3136	-0.03125	-0.32218
60.6	3521.37	-10.76	-5.38		60.7	3590.89	1.64331		3140	0.29783	0.00796
60.7	3528.38	-10.97	-5.05		60.8	3598.32	1.67617		3144	0.55311	0.26429
60.8	3535.41	-11.06	-4.87		60.9	3605.99	1.87522		3148	0.46524	0.17748
60.9	3542.46	-11.21	-4.62		61	3613.92	1.50313		3152	0.31389	0.02718
61	3549.54	-11.28	-4.18		61.1	3622.11	1.66759		3156	0.44712	0.16147
61.1	3556.63	-11.31	-3.99		61.2	3631.47	1.41652		3160	0.64515	0.36056
61.2	3563.76	-11.52	-4.11		61.3	3642.72	1.57207		3164	0.95206	0.66852
61.3	3570.92	-11.88	-4.86		61.4	3655.54	1.74077		3168	1.18695	0.90447
61.4	3578.12	-11.75	-4.94		61.5	3669.6	1.71831		3172	1.37155	1.09012
61.5	3585.35	-11.58	-5.44		61.6	3684.59	1.61911		3176	1.01578	0.73541
61.6	3592.63	-11.43	-5.52		61.7	3700.2	1.65543		3180	0.61851	0.3392
61.7	3599.94	-11.01	-5.44		61.8	3716.1	1.55654		3184	0.36277	0.08451
61.8	3607.31	-11.26	-5.62		61.9	3731.99	1.60869		3188	0.20886	-0.06834
61.9	3614.73	-12.34	-5.49		62	3747.54	1.54714		3192	0.31845	0.0423
62	3622.2	-12.74	-6.19		62.1	3762.45	1.69252		3196	0.64128	0.36619
62.1	3629.83	-11.91	-6.66		62.2	3776.38	1.6113		3200	0.96682	0.69279
62.2	3637.71	-12.32	-7.04		62.3	3789.04	1.65215		3204	1.27757	1.00459
62.3	3645.81	-12.13	-6.26		62.4	3800.09	1.55597		3208	1.58832	1.3164
62.4	3654.1	-12.4	-6.33		62.5	3809.23	1.89669		3212	1.77185	1.50098
62.5	3662.54	-12.63	-6.09		62.6	3816.14	1.67954		3216	1.82089	1.55108
62.6	3671.11	-12.99	-6.26		62.7	3821.71	1.53515		3220	1.73685	1.4681
62.7	3679.77	-12.99	-6.25		62.8	3827.03	1.62649		3224	1.52947	1.26177
62.8	3688.49	-13.05	-6.6		62.9	3832.13	1.78313		3228	1.44507	1.17843
62.9	3697.24	-13.57	-7.17		63	3837.01	1.78867		3232	1.17846	0.91287
63	3705.98	-13.19	-6.77		63.1	3841.68	1.85968		3236	0.91186	0.64733
63.1	3714.7	-12.37	-6.72		63.2	3846.15	1.59214		3240	0.8414	0.57793
63.2	3723.35	-11.96	-6.7		63.3	3850.43	1.66631		3244	0.77706	0.51464
63.3	3731.9	-11.03	-6.44		63.4	3854.52	1.7771		3248	0.90673	0.64537
63.4	3740.33	-11.86	-6.5		63.5	3858.44	1.64324		3252	0.70323	0.44292
63.5	3748.59	-12.27	-5.2		63.6	3862.2	1.85513		3256	0.45891	0.19966
63.6	3756.67	-12.88	-6.01		63.7	3865.8	1.87903		3260	0.3027	0.04451
63.7	3764.52	-12.86	-7.37		63.8	3869.25	1.77842		3264	0.46789	0.21075
63.8	3772.13	-12.24	-6.97		63.9	3872.56	1.65089		3268	0.66354	0.40746
63.9	3779.44	-11.93	-6.03		64	3875.75	1.48445		3272	0.67837	0.42334
64	3786.44	-12.3	-6.18		64.1	3878.81	1.89029		3276	0.51349	0.25952
64.1	3793.1	-12.97	-5.71		64.2	3881.77	1.57806		3280	0.38971	0.1368
64.2	3799.37	-12.09	-5.48		64.3	3884.62	1.69474		3284	0.40959	0.15773
64.3	3805.24	-12.34	-5.85		64.4	3887.39	1.54195		3288	0.42549	0.17469
64.4	3810.66	-12.88	-6.42		64.5	3890.06	1.99391		3292	0.37492	0.12517
64.5	3815.62	-12.73	-7.77		64.6	3892.67	1.65957		3296	0.32172	0.07303
64.6	3820.24	-11.88	-7.93		64.7	3895.21	1.91309		3300	0.23716	-0.01047
64.7	3824.7	-12.66	-6.67		64.8	3897.69	1.68275		3304	0.1694	-0.07718
64.8	3829.01	-12.82	-6.37		64.9	3900.13	1.38923		3308	0.21368	-0.03184
64.9	3833.17	-12.81	-6.95		65	3902.53	1.80945		3312	0.20015	-0.04432
65	3837.19	-13.18	-7.34		65.1	3904.9	1.62912		3316	-0.0937	-0.33711
65.1	3841.08	-13.1	-7.44		65.2	3907.25	1.62999		3320	-0.29235	-0.5347
65.2	3844.84	-12.73	-7.66		65.3	3909.58	2.10557		3324	-0.30595	-0.54725
65.3	3848.48	-12.49	-7.04		65.4	3911.92	1.71474		3328	-0.54746	-0.7877
65.4	3852.01	-12.64	-6.2		65.5	3914.27	1.69876		3332	-0.81904	-1.05823
65.5	3855.43	-12.64	-6.16		65.6	3916.63	1.63496		3336	-0.98578	-1.22391
65.6	3858.75	-13.27	-6.67		65.7	3919.01	2.2311		3340	-0.86566	-1.10273
65.7	3861.98	-13.62	-7.75		65.8	3921.44	1.48671		3344	-0.44508	-0.6811
65.8	3865.12	-13.67	-8.24		65.9	3923.9	1.78151		3348	-0.4063	-0.64126
65.9	3868.18	-12.77	-7.87		66	3926.42	1.81955		3352	-0.40616	-0.64007
66	3871.17	-12.28	-7.35		66.1	3929	1.78737		3356	-0.17051	-0.40336
66.1	3874.09	-11.84	-7.09		66.2	3931.65	1.74156		3360	-0.16006	-0.39185
66.2	3876.95	-11.88	-7.42		66.3	3934.38	1.79981		3364	-0.20015	-0.43089
66.3	3879.76	-12.03	-6.83		66.4	3937.2	1.99105		3368	-0.15502	-0.3847
66.4	3882.52	-12.18	-5.98		66.5	3940.12	1.76991		3372	0.07737	-0.15126
66.5	3885.24	-12.26	-5.52		66.6	3943.14	1.90808		3376	0.34916	0.12159
66.6	3887.93	-11.88	-5.08		66.7	3946.28	1.83669		3380	0.61562	0.38911
66.7	3890.6	-11.57	-5.39		66.8	3949.55	2.14094		3384	0.82289	0.59743
66.8	3893.24	-12.1	-6.29		66.9	3952.95	1.69919		3388	0.70103	0.47663
66.9	3895.87	-12.31	-6.22		67	3956.49	2.11875		3392	0.46925	0.2459
67	3898.5	-12.57	-5.97		67.1	3960.19	1.53564		3396	0.33255	0.11026
67.1	3901.12	-12.6	-7.03		67.2	3963.99	1.98599		3400	0.28563	0.0644
67.2	3903.75	-12.72	-7.89		67.3	3967.86	1.76878		3404	0.12288	-0.0973
67.3	3906.4	-12.36	-7.67		67.4	3971.78	1.70777		3408	0.37872	0.1596
67.4	3909.07	-12.31	-7.46		67.5	3975.76	2.01896		3412	-0.23857	-0.45664
67.5	3911.76	-12.08	-5.98		67.6	3979.8	1.68221		3416	-0.63118	-0.84819
67.6	3914.49	-11.82	-5.42		67.7	3983.88	1.80612		3420	-0.46653	-0.68248
67.7	3917.26	-12.12	-5.95		67.8	3988.02	2.08713		3424	-0.29297	-0.50787
67.8	3920.08	-12.97	-7.07		67.9	3992.22	2.04876		3428	-0.12697	-0.34081
67.9	3922.95	-12.55	-6.99		68	3996.46	1.83117		3432	0.15211	-0.06068
68	3925.89	-12.03	-5.71		68.1	4000.74	1.91229		3436	0.16525	-0.04648
68.1	3928.89	-13.15	-5.13		68.2	4005.08	2.14104		3440	-0.04385	-0.25452
68.2	3931.96	-10.96	-4.61		68.3	4009.46	2.04758		3444	0.22908	0.01946
68.3	3935.12	-10.81	-5.44		68.4	4013.89	1.87504		3448	0.70975	0.50119
68.4	3938.36	-11.13	-5.59		68.5	4018.35	1.92215		3452	0.99915	0.79164
68.5	3941.7	-11.85	-6.18		68.6	4022.86	2.13719		3456	0.96127	0.75482
68.6	3945.14	-12.31	-6.02		68.7	4027.41	1.87261		3460	0.78285	0.57746
68.7	3948.69	-12.17	-5.66		68.8	4032	1.88559		3464	1.00005	0.79571
68.8	3952.35	-12.14	-5.65		68.9	4036.62	1.97333		3468	0.68409	0.48081
68.9	3956.13	-12.21	-5.58		69	4041.28	2.2595		3472	0.6449	0.44267
69	3960.04	-11.9	-5.62		69.1	4045.97	1.89534		3476	0.29606	0.09489
69.1	3964.09	-12.13	-6.19		69.2	4050.7	1.84957		3480	0.21509	0.01498
69.2	3968.27	-12	-5.97		69.3	4055.45	1.51273		3484	0.00184	-0.19722
69.3	3972.58	-12.36	-6.19		69.4	4060.24	1.7437		3488	-0.30467	-0.50267
69.4	3977.01	-12.16	-6.33		69.5	4065.05	1.91372		3492	0.01322	-0.18373
69.5	3981.56	-12.01	-6.56		69.6	4069.9	1.94373		3496	-0.05477	-0.25066
69.6	3986.23	-12.33	-6.19		69.7	4074.77	2.00164		3500	-0.18732	-0.38215
69.7	3990.99	-12.1	-5.63		69.8	4079.66	2.29816		3504	-0.01849	-0.21227
69.8	3995.86	-11.94	-6.23		69.9	4084.57	2.06634		3508	-0.06498	-0.2577
69.9	4000.82	-11.68	-6.36		70	4089.51	1.85383		3512	0.09942	-0.09225
70	4005.87	-11.49	-5.88		70.1	4094.47	1.82809		3516	0.52841	0.3378
70.1	4011	-11.47	-4.76		70.2	4099.44	2.00968		3520	0.50991	0.32036
70.2	4016.21	-11.02	-5.24		70.3	4104.44	1.70406		3524	0.2633	0.0748
70.3	4021.49	-10.73	-3.52		70.4	4109.45	1.71324		3528	0.35756	0.17012
70.4	4026.83	-10.61	-2.84		70.5	4114.47	1.86012		3532	0.42226	0.23587
70.5	4032.23	-10.88	-3.26		70.6	4119.51	1.99255		3536	0.462	0.27667
70.6	4037.69	-11.81	-3.97		70.7	4124.55	1.72896		3540	0.54686	0.36259
70.7	4043.2	-11.6	-3.85		70.8	4129.61	1.89605		3544	0.93555	0.75233
70.8	4048.75	-11.15	-3.98		70.9	4134.68	1.96918		3548	0.86105	0.67889
70.9	4054.33	-11.06	-4.55		71	4139.76	1.63241		3552	0.68022	0.49911
71	4059.95	-11.33	-5.19		71.1	4144.84	2.03395		3556	0.7469	0.56685
71.1	4065.59	-11.91	-5.75		71.2	4149.92	1.94959		3560	0.61323	0.43424
71.2	4071.25	-12.1	-5.49		71.3	4155.01	1.80841		3564	0.4537	0.27576
71.3	4076.92	-12.51	-5.97		71.4	4160.11	2.09696		3568	0.41281	0.23593
71.4	4082.61	-11.77	-5.41		71.5	4165.2	1.91561		3572	0.17424	-0.00159
71.5	4088.29	-10.8	-4.44		71.6	4170.29	1.72354		3576	-0.13358	-0.30835
71.6	4093.97	-11.46	-4.33		71.7	4175.48	1.89811		3580	-0.15691	-0.33062
71.7	4099.64	-13.08	-4.58		71.8	4180.86	1.99849		3584	-0.14389	-0.31655
71.8	4105.3	-12.04	-4		71.9	4186.42	1.83757		3588	-0.07261	-0.24421
71.9	4110.94	-11.06	-4.02		72	4192.13	1.41035		3592	0.01054	-0.16001
72	4116.54	-11.32	-4.46		72.1	4197.98	1.76022		3596	0.15173	-0.01776
72.1	4122.12	-12.59	-4.55		72.2	4203.95	1.96999		3600	0.34892	0.18049
72.2	4127.66	-12.47	-4.8		72.3	4210.02	1.75658		3604	0.36492	0.19754
72.3	4133.16	-12.05	-5.58		72.4	4216.17	2.00717		3608	0.17781	0.01149
72.4	4138.6	-11.74	-4.59		72.5	4222.4	1.68016		3612	-0.32924	-0.49451
72.5	4143.99	-10.94	-3.42		72.6	4228.67	1.51399		3616	-0.65824	-0.82245
72.6	4149.32	-10.51	-3.27		72.7	4234.98	1.95969		3620	-0.80612	-0.96927
72.7	4154.58	-10.94	-3.57		72.8	4241.3	1.79985		3624	-0.88248	-1.04458
72.8	4159.77	-11.27	-4.34		72.9	4247.62	1.66064		3628	-0.86027	-1.02131
72.9	4164.89	-11.98	-5.05		73	4253.92	1.72828		3632	-0.98907	-1.14906
73	4169.91	-12.49	-4.74		73.1	4260.18	1.77893		3636	-1.10094	-1.25987
73.1	4174.93	-12.1	-4.25		73.2	4266.39	1.7119		3640	-1.00808	-1.16595
73.2	4180.01	-11.82	-3.36		73.3	4272.52	1.81723		3644	-0.76273	-0.91955
73.3	4185.14	-11.84	-3.21		73.4	4278.56	1.68729		3648	-0.6629	-0.81866
73.4	4190.33	-12.17	-4.06		73.5	4284.5	1.72942		3652	-0.68216	-0.83687
73.5	4195.55	-12.11	-4.7		73.6	4290.31	1.56222		3656	-0.68016	-0.83381
73.6	4200.81	-12.04	-5.16		73.7	4295.98	1.77584		3660	-0.70698	-0.85957
73.7	4206.1	-11.97	-5.29		73.8	4301.48	1.40672		3664	-0.76927	-0.92081
73.8	4211.41	-12.09	-4.85		73.9	4306.81	1.71532		3668	-0.89352	-1.044
73.9	4216.73	-11.58	-4.14		74	4311.95	1.59638		3672	-1.00559	-1.15502
74	4222.06	-11.21	-3.6		74.1	4316.87	1.91088		3676	-1.03507	-1.18344
74.1	4227.4	-11.19	-3.37		74.2	4321.55	1.79719		3680	-1.06866	-1.21597
74.2	4232.72	-11.66	-3.1		74.3	4326	1.28978		3684	-1.16919	-1.31545
74.3	4238.03	-11.68	-2.76		74.4	4330.17	1.87705		3688	-1.2339	-1.3791
74.4	4243.33	-11.16	-2.41		74.5	4334.06	1.63806		3692	-1.42087	-1.56502
74.5	4248.59	-11.2	-2.54		74.6	4337.65	1.85141		3696	-1.62568	-1.76877
74.6	4253.82	-11.67	-3.23		74.7	4341.06	2.04766		3700	-1.5743	-1.71633
74.7	4259.02	-12.17	-3.85		74.8	4344.41	1.80281		3704	-1.44641	-1.58739
74.8	4264.16	-11.7	-3.81		74.9	4347.71	1.83919		3708	-1.29352	-1.43344
74.9	4269.25	-12.2	-4.36		75	4350.95	1.72711		3712	-1.11409	-1.25296
75	4274.28	-11.76	-4.09		75.1	4354.14	1.84412		3716	-0.96862	-1.10643
75.1	4279.25	-11.88	-4.09		75.2	4357.27	1.83641		3720	-0.85004	-0.98679
75.2	4284.14	-11.64	-4.16		75.3	4360.36	1.71679		3724	-0.7027	-0.8384
75.3	4288.94	-11.32	-4.41		75.4	4363.39	1.68043		3728	-0.41381	-0.54845
75.4	4293.66	-10.94	-4.54		75.5	4366.37	1.73123		3732	-0.13741	-0.271
75.5	4298.29	-10.85	-4.59		75.6	4369.31	1.6856		3736	-0.37589	-0.50842
75.6	4302.81	-11.27	-4.81		75.7	4372.2	1.67636		3740	-0.61435	-0.74582
75.7	4307.23	-11.58	-5.18		75.8	4375.04	1.72503		3744	-0.55084	-0.68126
75.8	4311.52	-12.12	-5.53		75.9	4377.84	1.67077		3748	-0.45326	-0.58262
75.9	4315.7	-12.16	-5.35		76	4380.59	1.73032		3752	-0.6453	-0.77361
76	4319.75	-12.3	-5.17		76.1	4383.3	1.72329		3756	-0.89754	-1.02479
76.1	4323.66	-12.09	-5.14		76.2	4385.97	1.67323		3760	-1.09387	-1.22006
76.2	4327.43	-12.17	-5.5		76.3	4388.6	1.74868		3764	-1.30734	-1.43248
76.3	4331.05	-11.88	-5.68		76.4	4391.18	1.60957		3768	-1.15124	-1.27532
76.4	4334.51	-11.7	-6.12		76.5	4393.73	1.86837		3772	-0.93276	-1.05579
76.5	4337.81	-12.56	-6.22		76.6	4396.24	1.6089		3776	-0.69502	-0.81699
76.6	4341.01	-12.82	-6.38		76.7	4398.71	1.68079		3780	-0.47504	-0.59595
76.7	4344.15	-12.81	-7.07		76.8	4401.14	1.96119		3784	-0.60187	-0.72173
76.8	4347.25	-11.64	-7.04		76.9	4403.54	1.79905		3788	-0.71956	-0.83836
76.9	4350.3	-11.23	-6.96		77	4405.91	1.62669		3792	-0.86429	-0.98204
77	4353.31	-11.35	-6.21		77.1	4408.24	1.92471		3796	-0.68437	-0.80106
77.1	4356.27	-11.44	-5.55		77.2	4410.53	1.68525		3800	-0.45827	-0.5739
77.2	4359.19	-11.89	-5.55		77.3	4412.8	1.77612		3804	-0.46541	-0.57999
77.3	4362.07	-11.49	-5.71		77.4	4415.04	2.063		3808	-0.59084	-0.70436
77.4	4364.9	-10.75	-5.25		77.5	4417.24	1.59183		3812	-0.97858	-1.09105
77.5	4367.7	-9.92	-5.23		77.6	4419.42	1.85978		3816	-1.37099	-1.4824
77.6	4370.45	-10.82	-5.8		77.7	4421.57	1.77891		3820	-1.14854	-1.25889
77.7	4373.16	-10.99	-5.47		77.8	4423.7	1.70983		3824	-1.12209	-1.23139
77.8	4375.84	-10.41	-4.43		77.9	4425.8	1.9164		3828	-1.01106	-1.1193
77.9	4378.48	-10.17	-4.33		78	4427.87	1.31655		3832	-1.00131	-1.1085
78	4381.08	-10.79	-4.78		78.1	4429.92	1.92507		3836	-1.27801	-1.38414
78.1	4383.65	-11.54	-4.92		78.2	4431.95	2.08582		3840	-1.31513	-1.4202
78.2	4386.18	-11.32	-5.45		78.3	4433.96	1.75443		3844	-1.35046	-1.45448
78.3	4388.68	-11.64	-5.4		78.4	4435.94	1.81016		3848	-1.142	-1.24496
78.4	4391.15	-11.36	-4.58		78.5	4437.91	1.45337		3852	-0.79172	-0.89362
78.5	4393.58	-11.32	-4.85		78.6	4439.86	2.10882		3856	-0.84444	-0.94529
78.6	4395.98	-11.05	-4.73		78.7	4441.79	1.78538		3860	-1.47655	-1.57634
78.7	4398.35	-10.52	-4.47		78.8	4443.7	1.96907		3864	-1.78202	-1.88076
78.8	4400.69	-10.55	-4.52		78.9	4445.6	1.7114		3868	-1.34148	-1.43916
78.9	4403.01	-11.36	-5.17		79	4447.48	1.92897		3872	-0.94193	-1.03855
79	4405.29	-11.73	-5.35		79.1	4449.35	1.91308		3876	-0.98169	-1.07726
79.1	4407.55	-12.08	-5.64		79.2	4451.21	1.62952		3880	-0.59656	-0.69107
79.2	4409.78	-13.16	-6.53		79.3	4453.05	1.81843		3884	-0.45514	-0.5486
79.3	4411.99	-13.22	-7.35		79.4	4454.89	1.74611		3888	-0.07638	-0.16878
79.4	4414.17	-13.35	-7.73		79.5	4456.71	1.73469		3892	-0.2145	-0.30584
79.5	4416.33	-13.28	-7.9		79.6	4458.53	1.80967		3896	-0.47122	-0.56151
79.6	4418.46	-13.02	-7.37		79.7	4460.33	1.7705		3900	-1.24874	-1.33797
79.7	4420.58	-12.22	-6.43		79.8	4462.14	1.84334		3904	-1.39931	-1.48749
79.8	4422.67	-11.92	-6.22		79.9	4463.93	1.83938		3908	-0.99695	-1.08407
79.9	4424.74	-11.98	-6.15		80	4465.72	1.47369		3912	-0.38269	-0.46875
80	4426.79	-12.42	-6.04		80.1	4467.51	1.50429		3916	-0.33987	-0.42488
80.1	4428.83	-12.27	-5.74		80.2	4469.29	1.87294		3920	-0.98291	-1.06686
80.2	4430.84	-11.68	-5.29		80.3	4471.07	1.72149		3924	-0.67092	-0.75382
80.3	4432.84	-11.34	-4.9		80.4	4472.86	1.76366		3928	-0.47337	-0.55521
80.4	4434.83	-10.99	-4.4		80.5	4474.64	1.86193		3932	0.69214	0.61136
80.5	4436.8	-10.57	-4.75		80.6	4476.42	1.76536		3936	0.61966	0.53993
80.6	4438.75	-10.84	-5.28		80.7	4478.2	1.28883		3940	0.01701	-0.06166
80.7	4440.69	-10.82	-5.31		80.8	4479.99	1.52982		3944	-0.27975	-0.35737
80.8	4442.62	-11.36	-5.42		80.9	4481.78	1.71013		3948	-0.05668	-0.13324
80.9	4444.54	-12.01	-5.8		81	4483.58	1.71504		3952	-0.20567	-0.28117
81	4446.45	-10.32	-6.33		81.1	4485.38	1.72748		3956	0.06282	-0.01163
81.1	4448.34	-11.44	-6.29		81.2	4487.19	1.67289		3960	-0.36883	-0.44222
81.2	4450.23	-11.15	-6.22		81.3	4489.01	1.57483		3964	-0.18388	-0.25622
81.3	4452.11	-10.29	-6.62		81.4	4490.84	1.59448		3968	-0.31307	-0.38435
81.4	4453.98	-10.52	-6.8		81.5	4492.68	1.61072		3972	-0.58357	-0.65379
81.5	4455.85	-11.66	-7.07		81.6	4494.53	1.71621		3976	-0.25263	-0.3218
81.6	4457.71	-11.65	-6.63		81.7	4496.39	1.38087		3980	-0.60252	-0.67063
81.7	4459.57	-11.48	-6.26		81.8	4498.26	1.59116		3984	-0.47784	-0.5449
81.8	4461.42	-10.43	-6.81		81.9	4500.15	1.91924		3988	-0.06374	-0.12974
81.9	4463.27	-10.82	-5.5		82	4502.05	1.67818		3992	0.06766	0.00272
82	4465.11	-10.61	-4.46		82.1	4503.97	1.8189		3996	-0.25443	-0.31832
82.1	4466.96	-10.63	-4.63		82.2	4505.9	1.76966		4000	-0.12716	-0.18999
82.2	4468.8	-10.95	-5.27		82.3	4507.86	1.80772		4004	0.27351	0.21173
82.3	4470.65	-11.5	-5.73		82.4	4509.83	1.63042		4008	0.52864	0.46792
82.4	4472.5	-11.39	-6.2		82.5	4511.82	1.87409		4012	0.6201	0.56044
82.5	4474.35	-11.12	-5.94		82.6	4513.83	1.80407		4016	0.61856	0.55995
82.6	4476.2	-11.22	-5		82.7	4515.87	1.72851		4020	1.27577	1.21822
82.7	4478.05	-11.57	-4.87		82.8	4517.93	2.30153		4024	1.70607	1.64957
82.8	4479.91	-11.6	-4.84		82.9	4520.01	1.58882		4028	1.56987	1.51443
82.9	4481.78	-10.45	-5.07		83	4522.11	1.59576		4032	1.37058	1.3162
83	4483.65	-11.7	-5.75		83.1	4524.25	1.55591		4036	0.93775	0.88442
83.1	4485.53	-12.05	-5.81		83.2	4526.4	1.60063		4040	1.03045	0.97818
83.2	4487.42	-12.07	-5.59		83.3	4528.59	1.61147		4044	0.99177	0.94055
83.3	4489.32	-11.78	-5.26		83.4	4530.81	1.73347		4048	0.9304	0.88024
83.4	4491.23	-12.19	-5.52		83.5	4533.05	1.86412		4052	0.73241	0.68331
83.5	4493.14	-11.72	-5.79		83.6	4535.33	1.51453		4056	0.30777	0.25972
83.6	4495.07	-11.48	-5.65		83.7	4537.64	1.78185		4060	0.27484	0.22785
83.7	4497.01	-10.96	-5.24		83.8	4539.98	1.3923		4064	0.08932	0.04338
83.8	4498.97	-11.47	-5.19		83.9	4542.35	1.44647		4068	0.00808	-0.0368
83.9	4500.94	-11.75	-5.25		84	4544.76	1.53413		4072	-0.0066	-0.05042
84	4502.92	-11.84	-5.23		84.1	4547.21	1.78467		4076	-0.14983	-0.1926
84.1	4504.92	-11.74	-5.19		84.2	4549.69	1.39948		4080	0.34615	0.30444
84.2	4506.94	-11.55	-5.09		84.3	4552.21	1.53379		4084	0.60152	0.56086
84.3	4508.98	-11.11	-4.77		84.4	4554.77	1.61099		4088	0.99374	0.95414
84.4	4511.03	-10.93	-4.32		84.5	4557.36	1.6507		4092	0.74029	0.70175
84.5	4513.1	-11.23	-4.16		84.6	4560	1.7909		4096	0.34215	0.30466
84.6	4515.2	-11.38	-4.16		84.7	4562.68	1.93963		4100	-0.11274	-0.14917
84.7	4517.31	-11.44	-4.31		84.8	4565.38	1.74221		4104	0.13224	0.09686
84.8	4519.45	-11.56	-4.59		84.9	4568.1	1.66565		4108	0.52871	0.49439
84.9	4521.61	-11.36	-5.07		85	4570.86	1.58729		4112	0.83332	0.80006
85	4523.79	-11.5	-5.36		85.1	4573.64	1.59251		4116	0.75928	0.72707
85.1	4526	-11.35	-5.16		85.2	4576.45	1.42962		4120	0.3703	0.33915
85.2	4528.23	-11.4	-4.59		85.3	4579.28	1.36772		4124	-0.15126	-0.18136
85.3	4530.49	-11.92	-4.24		85.4	4582.13	1.84415		4128	-0.06836	-0.0974
85.4	4532.77	-12.26	-4.33		85.5	4585.02	2.13367		4132	0.0039	-0.02408
85.5	4535.09	-12.06	-4.49		85.6	4587.92	1.77916		4136	0.20063	0.1737
85.6	4537.43	-11.98	-5.05		85.7	4590.85	1.67143		4140	0.38544	0.35957
85.7	4539.8	-12.21	-5.6		85.8	4593.8	1.38905		4144	1.36825	1.34343
85.8	4542.2	-12.24	-6.09		85.9	4596.77	1.64054		4148	1.595	1.57124
85.9	4544.64	-12.4	-6.38		86	4599.77	1.59373		4152	1.39064	1.36794
86	4547.1	-12.43	-6.37		86.1	4602.78	1.56509		4156	1.07546	1.05381
86.1	4549.6	-12.39	-6.04		86.2	4605.82	1.689		4160	0.99488	0.97429
86.2	4552.14	-12.26	-5.62		86.3	4608.88	1.68176		4164	0.35337	0.33383
86.3	4554.71	-12.16	-5.15		86.4	4611.95	1.70125		4168	-0.03122	-0.0497
86.4	4557.31	-11.96	-4.71		86.5	4615.05	1.29387		4172	0.02767	0.01025
86.5	4559.95	-11.59	-4.18		86.6	4618.17	1.78243		4176	0.4909	0.47453
86.6	4562.62	-11.1	-3.29		86.7	4621.3	1.61502		4180	0.93517	0.91986
86.7	4565.32	-11.22	-3.29		86.8	4624.45	1.75228		4184	0.87987	0.86561
86.8	4568.05	-10.94	-2.56		86.9	4627.63	1.68965		4188	0.41124	0.39804
86.9	4570.81	-10.97	-2.82		87	4630.81	1.85428		4192	-0.20881	-0.22095
87	4573.59	-11.25	-2.99		87.1	4634.02	1.57305		4196	-0.08546	-0.09655
87.1	4576.4	-11.42	-3.35		87.2	4637.24	1.73023		4200	0.04578	0.03575
87.2	4579.23	-11.7	-4.2		87.3	4640.47	1.59895		4204	0.18361	0.17463
87.3	4582.09	-11.87	-4.74		87.4	4643.72	1.79618		4208	0.04667	0.03875
87.4	4584.97	-12.12	-4.83		87.5	4646.99	1.69707		4212	0.17042	0.16356
87.5	4587.88	-12.73	-5.09		87.6	4650.27	1.57427		4216	0.74786	0.74205
87.6	4590.81	-12.87	-5.35		87.7	4653.56	1.63521		4220	0.8251	0.82035
87.7	4593.76	-12.85	-5.81		87.8	4656.87	1.46094		4224	0.8076	0.8039
87.8	4596.74	-12.75	-5.78		87.9	4660.19	1.56174		4228	0.72209	0.71945
87.9	4599.74	-12.29	-5.26		88	4663.52	1.68194		4232	0.85793	0.85635
88	4602.76	-12.82	-5.93		88.1	4666.86	1.55517		4236	1.11826	1.11773
88.1	4605.8	-12.71	-5.4		88.2	4670.22	1.77814		4240	1.18735	1.18788
88.2	4608.86	-12.88	-5.77		88.3	4673.58	1.90663		4244	1.31995	1.32153
88.3	4611.94	-12.3	-5.21		88.4	4676.96	2.03301		4248	1.18125	1.18389
88.4	4615.04	-11.97	-4.69		88.5	4680.35	1.75168		4252	0.90769	0.91139
88.5	4618.16	-12.06	-5.25		88.6	4683.74	1.64814		4256	0.58174	0.58649
88.6	4621.3	-11.8	-5.28		88.7	4687.15	1.715		4260	0.39226	0.39807
88.7	4624.46	-11.57	-4.77		88.8	4690.56	1.66898		4264	0.55111	0.55797
88.8	4627.63	-11.77	-4.77		88.9	4693.98	1.89791		4268	0.21925	0.22717
88.9	4630.82	-12.51	-5.43		89	4697.41	1.62885		4272	0.36631	0.37529
89	4634.03	-12.77	-6.31		89.1	4700.84	1.89029		4276	0.41537	0.4254
89.1	4637.26	-12.19	-5.8		89.2	4704.28	1.4671		4280	0.33676	0.34785
89.2	4640.5	-11.35	-6.58		89.3	4707.73	1.50039		4284	0.45527	0.46741
89.3	4643.75	-11.48	-6.36		89.4	4711.19	1.71046		4288	0.4128	0.426
89.4	4647.02	-11.31	-5.45		89.5	4714.64	1.69557		4292	0.52885	0.54311
89.5	4650.31	-12.26	-6.01		89.6	4718.11	1.69498		4296	0.77437	0.78968
89.6	4653.61	-12.07	-5.67		89.7	4721.57	1.96025		4300	0.36191	0.37828
89.7	4656.92	-11.93	-5.43		89.8	4725.05	1.41023		4304	0.15178	0.1692
89.8	4660.24	-12.16	-5.28		89.9	4728.52	1.55723		4308	0.02409	0.04257
89.9	4663.58	-12.32	-5.3		90	4732	1.5866		4312	-0.40855	-0.38901
90	4666.93	-11.4	-5.44		90.1	4735.48	1.42838		4316	-0.07403	-0.05344
90.1	4670.29	-10.58	-5.52		90.2	4738.96	1.68941		4320	-0.10274	-0.08109
90.2	4673.66	-10.79	-5.97		90.3	4742.44	2.08018		4324	-0.37519	-0.35249
90.3	4677.04	-11.34	-6.04		90.4	4745.92	1.547		4328	-0.44796	-0.4242
90.4	4680.43	-11.37	-5.74		90.5	4749.4	1.84417		4332	-0.15767	-0.13285
90.5	4683.83	-11.59	-4.96		90.6	4752.89	1.56429		4336	-0.43249	-0.40662
90.6	4687.24	-11.69	-3.98		90.7	4756.37	1.84807		4340	-0.56191	-0.53498
90.7	4690.66	-11.79	-3.7		90.8	4759.85	1.60671		4344	-1.02212	-0.99414
90.8	4694.09	-12.23	-3.91		90.9	4763.33	1.65027		4348	-0.34294	-0.3139
90.9	4697.52	-12.65	-4.18		91	4766.81	2.01164		4352	-0.12331	-0.09321
91	4700.96	-12.5	-4.6		91.1	4770.28	1.58442		4356	0.20775	0.2389
91.1	4704.41	-12.29	-5.2		91.2	4773.75	1.821		4360	-0.09923	-0.06702
91.2	4707.87	-12.18	-5.58		91.3	4777.22	1.80392		4364	0.34444	0.3777
91.3	4711.32	-12.31	-5.55		91.4	4780.69	1.71454		4368	0.9127	0.94702
91.4	4714.79	-12.62	-5.82		91.5	4784.15	1.89275		4372	0.29119	0.32657
91.5	4718.26	-12.46	-5.77		91.6	4787.6	1.61955		4376	1.00911	1.04554
91.6	4721.73	-12.52	-5.84		91.7	4791.05	1.87195		4380	0.89184	0.92933
91.7	4725.21	-12.32	-5.57		91.8	4794.5	1.62065		4384	0.22509	0.26363
91.8	4728.69	-11.84	-5.11		91.9	4797.93	1.91051		4388	0.08366	0.12326
91.9	4732.17	-11.22	-4.32		92	4801.36	1.50439		4392	0.40043	0.44109
92	4735.65	-10.92	-3.94		92.1	4804.79	1.66637		4396	0.47283	0.51454
92.1	4739.14	-10.77	-3.57		92.2	4808.2	1.56673		4400	1.04832	1.09109
92.2	4742.63	-10.84	-3.42		92.3	4811.61	1.7645		4404	0.19707	0.24089
92.3	4746.11	-11.99	-4.32		92.4	4815.01	2.07412		4408	-0.26109	-0.21621
92.4	4749.6	-11.69	-4.09		92.5	4818.39	1.92181		4412	-1.45288	-1.40694
92.5	4753.09	-12.94	-5.19		92.6	4821.77	1.80383		4416	-1.53504	-1.48805
92.6	4756.58	-12.56	-4.69		92.7	4825.16	1.78227		4420	-0.69776	-0.64971
92.7	4760.06	-11.72	-3.71		92.8	4828.58	1.83701		4424	-0.38325	-0.33415
92.8	4763.55	-11.15	-3		92.9	4832.02	2.05254		4428	-0.92662	-0.87646
92.9	4767.03	-11.17	-2.81		93	4835.49	1.53648		4432	0.64565	0.69687
93	4770.51	-12.21	-3.67		93.1	4838.99	1.85258		4436	0.87195	0.92422
93.1	4773.99	-13.5	-5.28		93.2	4842.51	1.71746		4440	0.92415	0.97748
93.2	4777.46	-13.35	-5.81		93.3	4846.06	1.84055		4444	0.07307	0.12745
93.3	4780.93	-12.71	-5.4		93.4	4849.63	1.56527		4448	0.17712	0.23256
93.4	4784.39	-12.13	-4.75		93.5	4853.22	1.92482		4452	0.30204	0.35854
93.5	4787.85	-12.46	-5.05		93.6	4856.83	1.66516		4456	-0.51727	-0.45972
93.6	4791.3	-10.96	-3.19		93.7	4860.47	1.68232		4460	-0.02491	0.0337
93.7	4794.75	-10.76	-2.71		93.8	4864.12	1.94804		4464	0.74024	0.7999
93.8	4798.19	-10.71	-2.75		93.9	4867.79	1.80217		4468	0.47637	0.53709
93.9	4801.62	-10.87	-2.89		94	4871.48	1.80991		4472	-0.05659	0.00519
94	4805.05	-10.33	-2.87		94.1	4875.19	2.09736		4476	0.4401	0.50293
94.1	4808.47	-10.22	-3.07		94.2	4878.91	2.05991		4480	0.04305	0.10694
94.2	4811.88	-10.51	-3.43		94.3	4882.65	1.70524		4484	-0.16388	-0.09894
94.3	4815.28	-10.79	-3.74		94.4	4886.41	1.7818		4488	-0.29064	-0.22464
94.4	4818.67	-11.15	-4.19		94.5	4890.17	1.89826		4492	-0.37729	-0.31023
94.5	4822.05	-11.07	-4.21		94.6	4893.95	1.76272		4496	-0.08872	-0.02061
94.6	4825.44	-11.07	-4.11		94.7	4897.74	1.90384		4500	0.30554	0.37471
94.7	4828.86	-11.26	-4.3		94.8	4901.54	1.46955		4504	0.13061	0.20083
94.8	4832.3	-11.19	-4.69		94.9	4905.36	1.69374		4508	0.44845	0.51973
94.9	4835.78	-11.44	-4.83		95	4909.18	1.46572		4512	0.89956	0.9719
95	4839.27	-11.58	-4.98		95.1	4913	1.73754		4516	0.61157	0.68496
95.1	4842.8	-11.66	-4.89		95.2	4916.84	1.84545		4520	0.18149	0.25594
95.2	4846.34	-11.93	-4.84		95.3	4920.68	1.84099		4524	-0.05635	0.01915
95.3	4849.92	-12.33	-4.99		95.4	4924.53	1.52952		4528	0.28473	0.36129
95.4	4853.51	-12.41	-5.11		95.5	4928.38	1.87768		4532	0.23144	0.30906
95.5	4857.12	-12.54	-5.4		95.6	4932.24	1.75125		4536	-0.09312	-0.01445
95.6	4860.76	-12.49	-5.51		95.7	4936.1	1.62934		4540	-0.74313	-0.6634
95.7	4864.41	-12.2	-4.9		95.8	4939.96	1.38928		4544	-0.91385	-0.83307
95.8	4868.08	-12.28	-4.42		95.9	4943.83	1.91405		4548	-0.74469	-0.66285
95.9	4871.77	-12.04	-3.89		96	4947.69	1.78198		4552	-0.62054	-0.53764
96	4875.48	-11.9	-3.53		96.1	4951.55	1.86149		4556	-0.14196	-0.05801
96.1	4879.2	-11.77	-3.59		96.2	4955.41	1.60147		4560	0.5647	0.64971
96.2	4882.94	-11.65	-3.58		96.3	4959.27	1.82688		4564	1.14765	1.23371
96.3	4886.7	-11.77	-3.66		96.4	4963.13	1.84333		4568	1.30248	1.3896
96.4	4890.46	-11.74	-3.68		96.5	4966.98	1.62956		4572	1.0239	1.11208
96.5	4894.24	-11.66	-3.36		96.6	4970.82	1.83965		4576	0.56502	0.65425
96.6	4898.03	-11.55	-3.11		96.7	4974.66	1.72995		4580	0.05977	0.15006
96.7	4901.83	-11.38	-3.21		96.8	4978.5	1.6763		4584	0.38767	0.47901
96.8	4905.64	-11.24	-3.48		96.9	4982.32	1.68701		4588	-0.3882	-0.2958
96.9	4909.47	-11.12	-3.86		97	4986.14	1.4909		4592	-0.85616	-0.7627
97	4913.29	-11.4	-3.73		97.1	4989.95	1.54495		4596	-0.87904	-0.78453
97.1	4917.13	-11.59	-3.81		97.2	4993.74	1.64678		4600	-0.46603	-0.37046
97.2	4920.97	-11.45	-3.88		97.3	4997.53	1.66675		4604	-0.80753	-0.71091
97.3	4924.82	-11.33	-4.53		97.4	5001.3	1.86942		4608	-0.74107	-0.64339
97.4	4928.67	-11.52	-4.99		97.5	5005.06	1.85388		4612	-0.28109	-0.18235
97.5	4932.53	-11.75	-5.26		97.6	5008.81	1.67877		4616	-0.30461	-0.20482
97.6	4936.39	-11.9	-5.47		97.7	5012.54	1.49316		4620	-0.11091	-0.01006
97.7	4940.25	-11.96	-5.6		97.8	5016.26	1.6441		4624	0.25229	0.35419
97.8	4944.11	-11.98	-5.97		97.9	5019.96	1.38984		4628	0.08915	0.19211
97.9	4947.97	-11.98	-6.46		98	5023.64	1.55437		4632	-0.57197	-0.46795
98	4951.83	-11.61	-6.61		98.1	5027.31	1.88159		4636	-0.64862	-0.54355
98.1	4955.69	-11.49	-6.59		98.2	5030.95	1.77857		4640	-0.3671	-0.26097
98.2	4959.55	-11.26	-6.51		98.3	5034.58	1.88171		4644	-0.10402	0.00316
98.3	4963.4	-11.36	-6.42		98.4	5038.18	1.80139		4648	-0.0919	0.01634
98.4	4967.25	-11.63	-6.43		98.5	5041.76	1.5367		4652	-0.53244	-0.42314
98.5	4971.1	-12.11	-6.11		98.6	5045.32	1.90494		4656	-0.43034	-0.31999
98.6	4974.93	-12.13	-5.08		98.7	5048.86	1.65651		4660	-0.39535	-0.28394
98.7	4978.77	-12.15	-4.45		98.8	5052.37	1.60808		4664	-0.31079	-0.19833
98.8	4982.59	-11.56	-3.71		98.9	5055.86	1.49459		4668	0.16866	0.28218
98.9	4986.41	-11.22	-3.27		99	5059.32	1.57592		4672	0.56594	0.68052
99	4990.21	-11.05	-2.9		99.1	5062.75	1.89449		4676	0.39269	0.50832
99.1	4994.01	-11.29	-3		99.2	5066.15	1.67704		4680	0.11602	0.23271
99.2	4997.79	-11.53	-3.09		99.3	5069.53	1.80767		4684	0.14032	0.25806
99.3	5001.56	-11.06	-3.14		99.4	5072.88	1.62661		4688	0.47598	0.59478
99.4	5005.32	-10.42	-3.99		99.5	5076.19	1.75337		4692	0.46207	0.58193
99.5	5009.07	-10.35	-4.64		99.6	5079.48	1.51819		4696	0.06857	0.18948
99.6	5012.8	-11.09	-5.21		99.7	5082.73	1.45071		4700	-0.01523	0.10674
99.7	5016.51	-11.81	-5.4		99.8	5085.95	1.73201		4704	-0.49493	-0.37191
99.8	5020.21	-11.95	-5.55		99.9	5089.13	1.84389		4708	-0.56204	-0.43796
99.9	5023.89	-11.74	-5.53		100	5092.28	1.82857		4712	-0.44586	-0.32072
100	5027.56	-11.8	-5.57		100.1	5095.39	1.60057		4716	-0.631	-0.50481
100.1	5031.2	-12	-5.78		100.2	5098.47	1.62619		4720	-0.4229	-0.29565
100.2	5034.82	-11.51	-5.58		100.3	5101.51	1.55634		4724	-0.63065	-0.50235
100.3	5038.43	-11.31	-5.35		100.4	5104.51	1.5135		4728	-0.27773	-0.14837
100.4	5042.01	-11.65	-5.29		100.5	5107.47	1.9616		4732	0.43493	0.56535
100.5	5045.56	-11.34	-5.1		100.6	5110.39	1.54268		4736	0.63498	0.76645
100.6	5049.1	-11.18	-5.08		100.7	5113.27	1.32578		4740	1.22164	1.35417
100.7	5052.61	-10.81	-4.49		100.8	5116.1	1.68096		4744	0.91011	1.04369
100.8	5056.09	-11.55	-3.88		100.9	5118.9	1.71245		4748	0.34405	0.47869
100.9	5059.55	-12.66	-5.02		101	5121.65	1.37091		4752	-0.3667	-0.231
101	5062.98	-12.75	-5.91		101.1	5124.35	1.75349		4756	-0.16723	-0.03048
101.1	5066.39	-12.75	-6.71		101.2	5127.01	1.61752		4760	0.41705	0.55486
101.2	5069.76	-12.43	-6.61		101.3	5129.62	1.96861		4764	1.11531	1.25418
101.3	5073.1	-12.76	-6.48		101.4	5132.19	1.72197		4768	1.09647	1.23639
101.4	5076.42	-13.08	-6.29		101.5	5134.71	1.62221		4772	-0.23776	-0.09678
101.5	5079.7	-13.31	-6.34		101.6	5137.17	1.46475		4776	-0.87593	-0.7339
101.6	5082.95	-13.63	-6.5		101.7	5139.58	1.79522		4780	-0.65677	-0.51368
101.7	5086.17	-13.55	-6.25		101.8	5141.92	1.63348		4784	0.12246	0.26661
101.8	5089.35	-12.98	-5.83		101.9	5144.2	1.44099		4788	-0.31092	-0.16572
101.9	5092.5	-12.57	-5.44		102	5146.41	1.6377		4792	1.29676	1.44302
102	5095.61	-12.2	-5.13		102.1	5148.55	1.70346		4796	1.45248	1.59979
102.1	5098.68	-12.04	-4.65		102.2	5150.64	1.72723		4800	1.29458	1.44295
102.2	5101.72	-11.69	-4.59		102.3	5152.67	1.64324		4804	1.39338	1.54281
102.3	5104.72	-11.68	-4.72		102.4	5154.65	1.70856		4808	1.40899	1.55947
102.4	5107.68	-11.54	-4.94		102.5	5156.57	1.60048		4812	1.38803	1.53957
102.5	5110.6	-11.78	-5.1		102.6	5158.45	1.61345		4816	1.33726	1.48985
102.6	5113.48	-11.83	-5.03		102.7	5160.27	1.4535		4820	0.88754	1.04119
102.7	5116.31	-12.21	-4.94		102.8	5162.05	1.79189		4824	0.83965	0.99436
102.8	5119.1	-12.52	-4.87		102.9	5163.79	1.73516		4828	0.77429	0.93005
102.9	5121.85	-12.93	-4.75		103	5165.48	1.65594		4832	0.9074	1.06422
103	5124.56	-12.78	-4.67		103.1	5167.14	1.58217		4836	0.15967	0.31754
103.1	5127.21	-12.62	-4.66		103.2	5168.76	1.70586		4840	0.31119	0.47012
103.2	5129.83	-12.15	-4.35		103.3	5170.34	1.63524		4844	0.20609	0.36608
103.3	5132.39	-12.14	-4.39		103.4	5171.89	1.48305		4848	-0.0922	0.06884
103.4	5134.91	-12.08	-4.1		103.5	5173.42	1.59033		4852	-0.15152	0.01058
103.5	5137.37	-12.24	-4.25		103.6	5174.91	1.74543		4856	-0.39367	-0.23052
103.6	5139.78	-12.41	-4.51		103.7	5176.38	1.40144		4860	-0.50725	-0.34304
103.7	5142.12	-12.06	-4.2		103.8	5177.83	1.75253		4864	0.11661	0.28188
103.8	5144.39	-11.91	-4.1		103.9	5179.25	1.3382		4868	0.11538	0.2817
103.9	5146.6	-11.54	-3.84		104	5180.66	1.83401		4872	0.49461	0.66199
104	5148.75	-11.44	-3.88		104.1	5182.05	1.54297		4876	0.96755	1.13598
104.1	5150.84	-11.51	-4.38		104.2	5183.42	1.77154		4880	0.86868	1.03817
104.2	5152.87	-11.53	-4.62		104.3	5184.79	1.66695		4884	0.63308	0.80363
104.3	5154.85	-11.31	-4.35		104.4	5186.14	1.67901		4888	0.68608	0.85768
104.4	5156.77	-11.19	-3.84		104.5	5187.49	1.32065		4892	0.75572	0.92838
104.5	5158.64	-10.77	-3.18		104.6	5188.83	1.95997		4896	0.91999	1.0937
104.6	5160.47	-10.81	-2.78		104.7	5190.17	1.95856		4900	0.79987	0.97464
104.7	5162.25	-10.95	-2.42		104.8	5191.51	1.77944		4904	0.77989	0.95572
104.8	5163.99	-11.23	-2.66		104.9	5192.86	1.54939		4908	0.6402	0.81708
104.9	5165.68	-11.83	-3.28		105	5194.2	1.71674		4912	0.6984	0.87634
105	5167.34	-12.18	-3.56		105.1	5195.55	1.82396		4916	0.75468	0.93367
105.1	5168.96	-12.09	-3.71		105.2	5196.91	1.90599		4920	0.77822	0.95827
105.2	5170.54	-11.82	-3.65		105.3	5198.28	1.56381		4924	0.35101	0.53212
105.3	5172.1	-11.83	-3.83		105.4	5199.67	2.15361		4928	0.4213	0.60346
105.4	5173.62	-11.97	-4.05		105.5	5201.07	1.98237		4932	0.09259	0.27581
105.5	5175.12	-11.78	-4.02		105.6	5202.49	2.0059		4936	-0.22184	-0.03757
105.6	5176.59	-11.34	-3.84		105.7	5203.92	1.75454		4940	-0.58789	-0.40256
105.7	5178.04	-10.76	-3.46		105.8	5205.38	1.80627		4944	-0.12315	0.06324
105.8	5179.46	-10.37	-2.81		105.9	5206.87	1.87596		4948	-0.4334	-0.24596
105.9	5180.87	-10.25	-2.33		106	5208.38	1.56372		4952	-0.23503	-0.04653
106	5182.26	-10.55	-2.24		106.1	5209.92	1.79561		4956	-0.38448	-0.19493
106.1	5183.64	-10.86	-2.51		106.2	5211.49	1.7249		4960	-0.02144	0.16917
106.2	5185.01	-11.51	-2.92		106.3	5213.09	1.57982		4964	-0.10565	0.08602
106.3	5186.36	-11.2	-2.58		106.4	5214.73	2.05991		4968	-0.38697	-0.19425
106.4	5187.71	-11.03	-2.31		106.5	5216.41	1.87432		4972	-0.28357	-0.08979
106.5	5189.06	-11.24	-2.41		106.6	5218.13	1.91372		4976	-0.07745	0.11738
106.6	5190.4	-11.47	-2.65		106.7	5219.89	2.08804		4980	0.21697	0.41286
106.7	5191.74	-10.92	-2.85		106.8	5221.7	1.77013		4984	0.63006	0.82701
106.8	5193.08	-11.71	-3.22		106.9	5223.55	1.89866		4988	0.83208	1.03008
106.9	5194.43	-11.62	-3.25		107	5225.46	2.03993		4992	0.9788	1.17786
107	5195.78	-11.61	-3.46		107.1	5227.41	1.85426		4996	0.87827	1.07838
107.1	5197.14	-11.26	-3.41		107.2	5229.42	1.55966		5000	1.10507	1.30624
107.2	5198.51	-10.91	-3.32		107.3	5231.48	1.58246		5004	1.3042	1.50643
107.3	5199.9	-10.95	-3.07		107.4	5233.61	1.69743		5008	1.02428	1.22756
107.4	5201.3	-11.13	-2.82		107.5	5235.79	1.91818		5012	0.27813	0.48247
107.5	5202.72	-11.3	-2.9		107.6	5238.04	1.73227		5016	-0.10173	0.10366
107.6	5204.16	-11.17	-2.65		107.7	5240.35	1.84285		5020	-0.56628	-0.35983
107.7	5205.62	-11.14	-2.71		107.8	5242.73	1.72198		5024	-0.22758	-0.02007
107.8	5207.1	-11.09	-2.75		107.9	5245.18	2.04591		5028	0.02969	0.23825
107.9	5208.62	-11.18	-3.03		108	5247.7	1.97107		5032	-0.11689	0.09273
108	5210.16	-11.08	-3.2		108.1	5250.3	1.76729		5036	0.24915	0.45982
108.1	5211.73	-10.83	-2.89		108.2	5252.97	1.87182		5040	0.08828	0.30001
108.2	5213.33	-11.02	-2.51		108.3	5255.72	1.9776		5044	0.24592	0.45871
108.3	5214.97	-11.42	-2.35		108.4	5258.55	1.93352		5048	0.3504	0.56424
108.4	5216.65	-11.81	-2.6		108.5	5261.47	1.56083		5052	0.58706	0.80196
108.5	5218.37	-11.89	-3.25		108.6	5264.47	1.95492		5056	0.3393	0.55525
108.6	5220.13	-11.9	-3.58		108.7	5267.56	1.7068		5060	-0.52684	-0.30983
108.7	5221.94	-11.62	-3.45		108.8	5270.74	2.06416		5064	-0.70855	-0.49048
108.8	5223.79	-11.55	-3.1		108.9	5274.01	1.82947		5068	-0.8794	-0.66028
108.9	5225.7	-11.41	-2.81		109	5277.38	1.79631		5072	-0.94818	-0.728
109	5227.65	-11.1	-2.53		109.1	5280.84	1.90934		5076	-0.99966	-0.77843
109.1	5229.66	-11.25	-2.67		109.2	5284.82	1.98207		5080	-1.4536	-1.23131
109.2	5231.72	-11.62	-2.91		109.3	5289.68	1.86923		5084	-1.55225	-1.3289
109.3	5233.85	-11.61	-2.87		109.4	5295.37	1.92242		5088	-0.92419	-0.69979
109.4	5236.03	-11.31	-2.71		109.5	5301.82	1.63146		5092	-0.40809	-0.18263
109.5	5238.28	-11.1	-2.32		109.6	5308.96	1.71461		5096	-0.28085	-0.05434
109.6	5240.59	-10.77	-2.17		109.7	5316.75	1.71573		5100	0.00917	0.23674
109.7	5242.97	-10.62	-2.25		109.8	5325.11	1.94057		5104	0.01448	0.24311
109.8	5245.41	-10.51	-2.21		109.9	5333.98	1.83297		5108	0.41222	0.6419
109.9	5247.93	-10.41	-2.2		110	5343.3	2.17022		5112	-0.29601	-0.06527
110	5250.53	-10.74	-2.32		110.1	5353.02	1.81224		5116	-0.16101	0.07078
110.1	5253.2	-10.92	-2.24		110.2	5363.05	2.0206		5120	-0.48792	-0.25507
110.2	5255.95	-10.76	-2.07		110.3	5373.36	1.85667		5124	-0.37197	-0.13806
110.3	5258.78	-10.49	-1.84		110.4	5383.87	1.92326		5128	-0.09919	0.13577
110.4	5261.69	-10.45	-1.65		110.5	5394.52	1.88902		5132	0.1311	0.36712
110.5	5264.69	-10.23	-1.88		110.6	5405.24	1.66731		5136	-0.03494	0.20213
110.6	5267.78	-10.09	-2.19		110.7	5415.99	1.84889		5140	0.00289	0.24102
110.7	5270.95	-10.43	-2.18		110.8	5426.68	1.88746		5144	0.00011	0.2393
110.8	5274.22	-10.18	-1.73		110.9	5437.28	2.03128		5148	0.60038	0.84062
110.9	5277.59	-9.93	-1.32		111	5447.7	1.97149		5152	0.33524	0.57654
111	5281.05	-9.96	-1.16		111.1	5457.89	1.80477		5156	0.6027	0.84505
111.1	5285.02	-10.53	-1.49		111.2	5467.78	1.90014		5160	1.05045	1.29386
111.2	5289.86	-11.14	-2.07		111.3	5477.32	1.8301		5164	1.18387	1.42834
111.3	5295.52	-10.72	-2.3		111.4	5486.45	1.64929		5168	0.28229	0.52781
111.4	5301.94	-10.51	-2.11		111.5	5495.09	2.08303		5172	0.19759	0.44417
111.5	5309.05	-10.39	-2		111.6	5503.19	1.74443		5176	0.33266	0.58029
111.6	5316.79	-10.59	-2.43		111.7	5510.95	1.82614		5180	1.53802	1.78671
111.7	5325.1	-10.74	-2.78		111.8	5518.62	1.54743		5184	1.31067	1.56042
111.8	5333.92	-10.87	-3.16		111.9	5526.19	1.95852		5188	1.19171	1.44251
111.9	5343.19	-10.94	-3.47		112	5533.67	1.80922		5192	1.14731	1.39917
112	5352.84	-11.33	-3.77		112.1	5541.07	2.27618		5196	0.89262	1.14553
112.1	5362.82	-11.75	-4.17		112.2	5548.39	2.13937		5200	1.65169	1.90566
112.2	5373.07	-11.92	-4.29		112.3	5555.63	1.89447		5204	1.24392	1.49895
112.3	5383.51	-11.63	-4.2		112.4	5562.81	1.92819		5208	1.04894	1.30502
112.4	5394.1	-11.38	-4.03		112.5	5569.91	2.04192		5212	1.27301	1.53015
112.5	5404.77	-11.4	-3.81		112.6	5576.96	2.04578		5216	1.24152	1.49971
112.6	5415.46	-11.41	-3.5		112.7	5583.95	1.84223		5220	0.92912	1.18837
112.7	5426.11	-11.16	-3.2		112.8	5590.88	1.82032		5224	1.12834	1.38865
112.8	5436.65	-10.79	-3.13		112.9	5597.77	1.54532		5228	1.3293	1.59066
112.9	5447.03	-11.14	-3.56		113	5604.61	1.83486		5232	0.76239	1.02481
113	5457.18	-11.52	-3.48		113.1	5611.42	1.80391		5236	1.33133	1.5948
113.1	5467.04	-11.56	-3.1		113.2	5618.18	1.78151		5240	1.6612	1.92573
113.2	5476.56	-11.63	-3.01		113.3	5624.92	1.76309		5244	1.87707	2.14266
113.3	5485.66	-11.14	-2.56		113.4	5631.62	1.9092		5248	2.03755	2.30419
113.4	5494.29	-10.73	-2.32		113.5	5638.31	2.03975		5252	1.65492	1.92262
113.5	5502.39	-10.63	-2.26		113.6	5644.98	1.92967		5256	1.93504	2.20379
113.6	5510.16	-10.77	-2		113.7	5651.63	1.84613		5260	1.92603	2.19584
113.7	5517.84	-11.57	-2.58		113.8	5658.27	1.89603		5264	2.1754	2.44627
113.8	5525.42	-11.46	-2.5		113.9	5664.91	1.87816		5268	1.98016	2.25208
113.9	5532.92	-11.47	-2.35		114	5671.54	1.97782		5272	2.1619	2.43488
114	5540.35	-11.44	-2.05		114.1	5678.18	1.78506		5276	2.30898	2.58301
114.1	5547.69	-11.48	-2.22		114.2	5684.83	2.26728		5280	2.54913	2.82422
114.2	5554.97	-11.02	-2.72		114.3	5691.49	2.13251		5284	2.35084	2.62699
114.3	5562.17	-10.77	-2.74		114.4	5698.17	1.68705		5288	1.853	2.1302
114.4	5569.31	-11.01	-3.05		114.5	5704.87	1.83121		5292	1.6866	1.96486
114.5	5576.4	-11.18	-3.29		114.6	5711.59	2.01654		5296	1.79394	2.07325
114.6	5583.42	-11.04	-3.04		114.7	5718.34	1.85548		5300	1.69241	1.97278
114.7	5590.4	-11.58	-3.12		114.8	5725.13	1.77329		5304	1.70887	1.9903
114.8	5597.33	-12.02	-3.54		114.9	5731.95	2.06793		5308	1.82062	2.1031
114.9	5604.22	-12	-3.55		115	5738.82	1.72114		5312	1.75254	2.03608
115	5611.06	-11.68	-3.2		115.1	5745.73	2.1339		5316	1.62226	1.90685
115.1	5617.87	-11.64	-3.08		115.2	5752.72	1.64175		5320	1.62216	1.90781
115.2	5624.66	-11.34	-2.71		115.3	5759.8	1.91741		5324	1.6524	1.93911
115.3	5631.41	-11.72	-2.74		115.4	5766.97	1.78867		5328	1.55435	1.84211
115.4	5638.14	-11.77	-2.76		115.5	5774.22	1.83689		5332	1.40719	1.69601
115.5	5644.86	-11.71	-2.93		115.6	5781.56	1.87544		5336	1.38936	1.67923
115.6	5651.56	-11.81	-3.35		115.7	5788.98	1.85257		5340	1.49735	1.78828
115.7	5658.25	-11.59	-4.06		115.8	5796.48	1.80487		5344	1.532	1.82399
115.8	5664.93	-11.64	-4.47		115.9	5804.05	1.80059		5348	1.23044	1.52348
115.9	5671.61	-11.4	-4.97		116	5811.7	2.04796		5352	0.92888	1.22298
116	5678.29	-11.38	-4.94		116.1	5819.41	1.95252		5356	0.8165	1.11165
116.1	5684.98	-11.4	-4.82		116.2	5827.2	1.90243		5360	0.76942	1.06563
116.2	5691.68	-11.43	-4.52		116.3	5835.05	1.97926		5364	0.7091	1.00637
116.3	5698.4	-11.65	-4.37		116.4	5842.95	1.95627		5368	0.58305	0.88137
116.4	5705.13	-11.74	-4.2		116.5	5850.92	1.67061		5372	0.45701	0.75639
116.5	5711.89	-11.75	-4.04		116.6	5858.94	1.31434		5376	0.48962	0.79005
116.6	5718.67	-11.69	-3.72		116.7	5867.02	1.35708		5380	0.59034	0.89183
116.7	5725.49	-11.61	-3.3		116.8	5875.14	1.5218		5384	0.68974	0.99229
116.8	5732.34	-11.26	-3.17		116.9	5883.32	1.98446		5388	0.74693	1.05053
116.9	5739.22	-11.37	-2.91		117	5891.53	1.48296		5392	0.80413	1.10879
117	5746.15	-11.57	-2.86		117.1	5899.79	1.54523		5396	0.80808	1.11379
117.1	5753.16	-11.59	-2.92		117.2	5908.09	1.6405		5400	0.73523	1.042
117.2	5760.25	-11.54	-2.96		117.3	5916.42	1.8226		5404	0.66238	0.97021
117.3	5767.43	-11.57	-2.99		117.4	5924.78	1.7263		5408	0.72194	1.03082
117.4	5774.69	-11.45	-2.98		117.5	5933.18	1.43756		5412	0.83884	1.14878
117.5	5782.03	-11.44	-2.75		117.6	5941.6	1.47299		5416	0.96241	1.2734
117.6	5789.46	-11.77	-2.79		117.7	5950.05	1.54931		5420	1.06789	1.37994
117.7	5796.96	-11.85	-2.8		117.8	5958.51	1.508		5424	1.17337	1.48648
117.8	5804.53	-11.82	-2.73		117.9	5967	1.8861		5428	1.29207	1.60623
117.9	5812.18	-12.35	-3.01		118	5975.5	1.48794		5432	1.43973	1.75495
118	5819.89	-12.31	-3.01		118.1	5984.02	1.70612		5436	1.58741	1.90368
118.1	5827.67	-12.47	-3.33		118.2	5992.55	1.47585		5440	1.49528	1.81261
118.2	5835.51	-12.47	-3.45		118.3	6001.08	1.75114		5444	1.33984	1.65823
118.3	5843.41	-12.34	-3.49		118.4	6009.62	1.6782		5448	1.19511	1.51455
118.4	5851.37	-12.13	-3.24		118.5	6018.16	1.38958		5452	1.0492	1.3697
118.5	5859.38	-11.91	-3.19		118.6	6026.69	1.71911		5456	0.90331	1.22486
118.6	5867.45	-11.55	-3.14		118.7	6035.23	1.68147		5460	0.90168	1.22429
118.7	5875.56	-11.56	-3.21		118.8	6043.75	1.33006		5464	0.99082	1.31449
118.8	5883.72	-11.54	-3.12		118.9	6052.27	1.75982		5468	1.06445	1.38917
118.9	5891.92	-11.56	-3.28		119	6060.78	1.45682		5472	1.0272	1.35298
119	5900.16	-12.18	-3.61		119.1	6069.27	1.74427		5476	0.98997	1.3168
119.1	5908.43	-11.91	-3.31		119.2	6077.74	1.61106		5480	1.07293	1.40082
119.2	5916.75	-11.96	-3.41		119.3	6086.19	1.56604		5484	1.16221	1.49116
119.3	5925.09	-12.23	-3.55		119.4	6094.62	1.40775		5488	1.35385	1.68385
119.4	5933.46	-12.8	-4.22		119.5	6103.02	1.82565		5492	1.72861	2.05967
119.5	5941.86	-12.99	-4.41		119.6	6111.39	1.55243		5496	1.96135	2.29346
119.6	5950.29	-13.33	-4.91		119.7	6119.72	1.67142		5500	1.80166	2.13483
119.7	5958.73	-13.25	-5.42		119.8	6128.03	1.60119		5504	1.67985	2.01408
119.8	5967.19	-13.45	-5.72		119.9	6136.29	1.45682		5508	1.7365	2.07178
119.9	5975.67	-13.15	-5.8		120	6144.51	1.46757		5512	1.58253	1.91887
120	5984.16	-12.69	-5.85		120.1	6152.69	1.53723		5516	1.08628	1.42367
120.1	5992.66	-12.43	-5.92		120.2	6160.83	1.47235		5520	0.93801	1.27646
120.2	6001.16	-12.38	-6.06		120.3	6168.91	1.5961		5524	1.23815	1.57766
120.3	6009.67	-12.28	-5.99		120.4	6176.94	1.91744		5528	1.36682	1.70738
120.4	6018.18	-12.35	-5.58		120.5	6184.92	1.46712		5532	1.29764	1.63926
120.5	6026.69	-12.64	-5.6		120.6	6192.84	1.63809		5536	1.48586	1.82853
120.6	6035.19	-12.82	-5.54		120.7	6200.7	1.68521		5540	1.84582	2.18955
120.7	6043.69	-12.94	-5.59		120.8	6208.49	1.393		5544	1.82665	2.17144
120.8	6052.18	-13.03	-5.69		120.9	6216.22	1.69228		5548	1.70225	2.04809
120.9	6060.65	-13.29	-6.18		121	6223.88	1.66614		5552	1.59161	1.93851
121	6069.11	-13.3	-6.51		121.1	6231.46	1.67404		5556	1.49822	1.84617
121.1	6077.55	-12.92	-6.49		121.2	6238.97	1.57795		5560	1.59051	1.93952
121.2	6085.97	-12.49	-6.45		121.3	6246.41	1.84763		5564	1.60665	1.95672
121.3	6094.36	-12.22	-6.41		121.4	6253.76	1.49933		5568	1.55081	1.90193
121.4	6102.73	-12.18	-6.38		121.5	6261.03	1.59974		5572	1.47964	1.83182
121.5	6111.07	-12.25	-6.26		121.6	6268.21	1.91434		5576	1.38476	1.73799
121.6	6119.37	-12.12	-5.14		121.7	6275.31	1.69966		5580	1.35389	1.70818
121.7	6127.64	-11.86	-4.54		121.8	6282.31	1.51799		5584	1.27067	1.62602
121.8	6135.88	-11.88	-4.27		121.9	6289.22	1.6355		5588	1.07503	1.43143
121.9	6144.07	-11.82	-4.38		122	6296.03	1.61754		5592	0.81634	1.1738
122	6152.22	-12.19	-5.28		122.1	6302.74	1.29816		5596	0.41073	0.76924
122.1	6160.32	-12.28	-5.86		122.2	6309.34	1.59868		5600	0.36867	0.72824
122.2	6168.37	-11.98	-6.21		122.3	6315.84	1.43653		5604	0.57148	0.93211
122.3	6176.37	-12.08	-6.38		122.4	6322.23	1.73541		5608	0.74442	1.1061
122.4	6184.32	-12.22	-6.8		122.5	6328.51	1.873		5612	0.86224	1.22498
122.5	6192.21	-12.03	-6.26		122.6	6334.67	1.54864		5616	0.88328	1.24707
122.6	6200.04	-12.86	-7.13		122.7	6340.72	1.36426		5620	0.97584	1.34069
122.7	6207.8	-12.98	-7.12		122.8	6346.65	1.41864		5624	1.13186	1.49777
122.8	6215.5	-13.97	-7.67		122.9	6352.45	1.86268		5628	1.13001	1.49697
122.9	6223.14	-14.53	-8.12		123	6358.13	1.76028		5632	1.12078	1.4888
123	6230.7	-13.96	-7.78		123.1	6363.67	1.23486		5636	1.19254	1.56161
123.1	6238.18	-13.78	-7.39		123.2	6369.09	1.52384		5640	1.1948	1.56493
123.2	6245.59	-13.91	-7.33		123.3	6374.37	1.58436		5644	1.10182	1.47301
123.3	6252.92	-14.36	-7.41		123.4	6379.52	1.75602		5648	0.94279	1.31503
123.4	6260.17	-14.34	-7.31		123.5	6384.52	1.55047		5652	0.77997	1.15327
123.5	6267.33	-14.25	-7.37		123.6	6389.38	1.52562		5656	0.74053	1.11488
123.6	6274.4	-14.02	-7.45		123.7	6394.1	1.63518		5660	0.66943	1.04484
123.7	6281.39	-14.03	-7.4		123.8	6398.66	1.48752		5664	0.5571	0.93357
123.8	6288.27	-13.56	-7.26		123.9	6403.08	1.41223		5668	0.56599	0.94351
123.9	6295.07	-13.11	-7.38		124	6407.34	1.44937		5672	0.59114	0.96972
124	6301.76	-12.69	-7.05		124.1	6411.44	1.34615		5676	0.46742	0.84706
124.1	6308.35	-12.55	-6.96		124.2	6415.38	1.38425		5680	0.56236	0.94305
124.2	6314.84	-13.55	-7.48		124.3	6419.16	1.41727		5684	0.92087	1.30262
124.3	6321.22	-13.96	-7.67		124.4	6422.78	1.71441		5688	0.95988	1.34268
124.4	6327.48	-14.08	-7.74		124.5	6426.22	1.44136		5692	0.88165	1.26551
124.5	6333.64	-14.12	-7.91		124.6	6429.5	1.41665		5696	0.52911	0.91403
124.6	6339.68	-14.18	-8.04		124.7	6432.6	1.64688		5700	0.38426	0.77023
124.7	6345.6	-14.31	-7.95		124.8	6435.52	1.2955		5704	0.49121	0.87824
124.8	6351.4	-14.68	-7.81		124.9	6438.26	1.64671		5708	0.63703	1.02511
124.9	6357.07	-14.34	-7.59		125	6440.82	1.43262		5712	0.77229	1.16143
125	6362.62	-14.16	-7.56		125.1	6443.2	1.68194		5716	0.7436	1.1338
125.1	6368.04	-13.8	-7.56		125.2	6445.44	1.52452		5720	0.74638	1.13763
125.2	6373.32	-13.16	-7.48		125.3	6447.61	1.54522		5724	0.79872	1.19103
125.3	6378.47	-12.59	-7.58		125.4	6449.7	1.89228		5728	1.05355	1.44691
125.4	6383.48	-12.1	-7.63		125.5	6451.73	1.75773		5732	1.38583	1.78025
125.5	6388.35	-12.53	-7.78		125.6	6453.69	1.62792		5736	1.17611	1.57159
125.6	6393.07	-13.47	-7.91		125.7	6455.58	1.46672		5740	1.09582	1.49235
125.7	6397.65	-14.12	-7.8		125.8	6457.42	1.68954		5744	1.32427	1.72186
125.8	6402.08	-14.47	-7.69		125.9	6459.2	1.74086		5748	1.22221	1.62085
125.9	6406.36	-14.63	-7.72		126	6460.93	1.43837		5752	0.87382	1.27352
126	6410.48	-14.24	-7.94		126.1	6462.61	1.22127		5756	0.96437	1.36513
126.1	6414.45	-13.82	-7.96		126.2	6464.23	1.49478		5760	1.14096	1.54277
126.2	6418.25	-13.77	-7.92		126.3	6465.82	1.79854		5764	1.04341	1.44628
126.3	6421.89	-13.12	-6.59		126.4	6467.36	1.60975		5768	0.9818	1.38572
126.4	6425.36	-12.44	-5.21		126.5	6468.87	1.82126		5772	1.05012	1.4551
126.5	6428.67	-11.82	-4.82		126.6	6470.34	1.36454		5776	1.11833	1.52437
126.6	6431.8	-11.69	-5.28		126.7	6471.78	1.65973		5780	1.18861	1.5957
126.7	6434.76	-11.91	-5.63		126.8	6473.19	1.35359		5784	1.16238	1.57053
126.8	6437.54	-12.46	-5.8		126.9	6474.58	1.70785		5788	1.04573	1.45493
126.9	6440.14	-12.7	-5.5		127	6475.94	1.84821		5792	0.96678	1.37704
127	6442.56	-13.12	-5.46		127.1	6477.28	1.5472		5796	0.91234	1.32366
127.1	6444.85	-13.35	-5.28		127.2	6478.61	1.61943		5800	0.91655	1.32892
127.2	6447.06	-13.18	-5.59		127.3	6479.92	1.51804		5804	0.93496	1.34839
127.3	6449.2	-13.1	-5.84		127.4	6481.23	1.41751		5808	0.91612	1.3306
127.4	6451.27	-12.74	-5.6		127.5	6482.52	1.50039		5812	0.85423	1.26977
127.5	6453.27	-12.61	-6		127.6	6483.81	1.82905		5816	0.79787	1.21447
127.6	6455.21	-12.66	-6.64		127.7	6485.11	1.65892		5820	0.75199	1.16964
127.7	6457.09	-12.62	-7.07		127.8	6486.4	1.61437		5824	0.62176	1.04047
127.8	6458.91	-13.5	-7.8		127.9	6487.7	1.74981		5828	0.51329	0.93305
127.9	6460.68	-13.4	-7.89		128	6489.01	1.58826		5832	0.53836	0.95918
128	6462.4	-13.79	-8.17		128.1	6490.32	1.36364		5836	0.55515	0.97703
128.1	6464.06	-14.41	-8.35		128.2	6491.66	1.40834		5840	0.56972	0.99265
128.2	6465.69	-14.35	-8.1		128.3	6493.01	1.45249		5844	0.55422	0.97821
128.3	6467.27	-14.17	-7.97		128.4	6494.38	1.48876		5848	0.48513	0.91017
128.4	6468.81	-13.7	-7.79		128.5	6495.78	1.64953		5852	0.40018	0.82628
128.5	6470.32	-13.19	-7.65		128.6	6497.2	1.49752		5856	0.25888	0.68604
128.6	6471.8	-13.13	-7.64		128.7	6498.65	1.30354		5860	0.18487	0.61308
128.7	6473.25	-13.13	-7.71		128.8	6500.14	1.71564		5864	0.31343	0.7427
128.8	6474.67	-13.17	-7.77		128.9	6501.66	1.35924		5868	0.44291	0.87323
128.9	6476.06	-13.2	-7.78		129	6503.22	1.56071		5872	0.52364	0.95502
129	6477.44	-13.1	-7.71		129.1	6504.83	1.33439		5876	0.64473	1.07717
129.1	6478.8	-13.04	-7.53		129.2	6506.46	1.66019		5880	0.9307	1.36419
129.2	6480.15	-13.06	-7.43		129.3	6508.12	1.82242		5884	1.11846	1.55301
129.3	6481.48	-13.05	-7.09		129.4	6509.81	1.41921		5888	0.80019	1.23579
129.4	6482.81	-12.51	-6.25		129.5	6511.51	1.59087		5892	0.51576	0.95242
129.5	6484.14	-12.1	-5.61		129.6	6513.23	1.64576		5896	0.33597	0.77369
129.6	6485.46	-12.3	-5.64		129.7	6514.98	1.52826		5900	0.15715	0.59592
129.7	6486.79	-11.96	-5.59		129.8	6516.74	1.61923		5904	0.31698	0.75681
129.8	6488.12	-12.48	-5.97		129.9	6518.53	1.41359		5908	0.48992	0.9308
129.9	6489.45	-12.93	-6.49		130	6520.33	1.61519		5912	0.57831	1.02025
130	6490.8	-13.39	-6.82		130.1	6522.15	1.85104		5916	0.65163	1.09463
130.1	6492.17	-13.64	-7.05		130.2	6523.99	1.48032		5920	0.53373	0.97778
130.2	6493.55	-13.55	-7.24		130.3	6525.85	1.47593		5924	0.38777	0.83288
130.3	6494.95	-13.24	-7.19		130.4	6527.73	1.52566		5928	0.03728	0.48344
130.4	6496.37	-12.75	-7.09		130.5	6529.63	1.98579		5932	-0.37857	0.06865
130.5	6497.82	-12.59	-7.03		130.6	6531.54	1.71461		5936	-0.55551	-0.10723
130.6	6499.3	-12.6	-6.78		130.7	6533.47	1.83325		5940	-0.61491	-0.16558
130.7	6500.82	-12.07	-6.29		130.8	6535.42	1.45092		5944	-0.70768	-0.25729
130.8	6502.36	-11.4	-5.97		130.9	6537.38	1.35489		5948	-0.83242	-0.38098
130.9	6503.95	-11.66	-6.2		131	6539.36	1.43144		5952	-0.94413	-0.49163
131	6505.58	-12.3	-6.48		131.1	6541.36	1.47699		5956	-1.02924	-0.57568
131.1	6507.25	-12.82	-6.69		131.2	6543.37	1.42091		5960	-1.03982	-0.58521
131.2	6508.93	-12.85	-6.79		131.3	6545.39	1.59713		5964	-0.92957	-0.4739
131.3	6510.63	-12.46	-6.66		131.4	6547.43	1.4393		5968	-0.89378	-0.43706
131.4	6512.36	-12.12	-6.58		131.5	6549.48	1.62488		5972	-1.05089	-0.59311
131.5	6514.1	-12.03	-6.46		131.6	6551.55	1.76526		5976	-1.16214	-0.7033
131.6	6515.87	-12.25	-6.32		131.7	6553.63	1.36532		5980	-0.93433	-0.47444
131.7	6517.65	-12.78	-6.18		131.8	6555.72	1.69847		5984	-0.70651	-0.24556
131.8	6519.45	-13.08	-6.21		131.9	6557.83	1.8633		5988	-0.77591	-0.31391
131.9	6521.27	-12.97	-6.08		132	6559.95	1.50569		5992	-0.84862	-0.38556
132	6523.11	-12.76	-6.2		132.1	6562.08	1.90807		5996	-0.73458	-0.27046
132.1	6524.96	-12.46	-6.06		132.2	6564.22	1.65819		6000	-0.59309	-0.12792
132.2	6526.83	-12.32	-5.87		132.3	6566.37	1.61303		6004	-0.55867	-0.09244
132.3	6528.72	-12.16	-5.44		132.4	6568.53	1.81551		6008	-0.56246	-0.09518
132.4	6530.63	-12.09	-5.56		132.5	6570.71	1.69697		6012	-0.62995	-0.16161
132.5	6532.55	-12.3	-5.84		132.6	6572.89	1.6572		6016	-0.74037	-0.27097
132.6	6534.49	-12.57	-6.03		132.7	6575.08	1.78439		6020	-0.7506	-0.28015
132.7	6536.44	-12.89	-6.18		132.8	6577.29	1.6406		6024	-0.64541	-0.1739
132.8	6538.41	-13.17	-6.15		132.9	6579.5	1.53151		6028	-0.59288	-0.12032
132.9	6540.39	-12.86	-5.89		133	6581.72	1.94632		6032	-0.64911	-0.17549
133	6542.39	-12.76	-6		133.1	6583.95	1.60568		6036	-0.73923	-0.26455
133.1	6544.4	-12.62	-5.82		133.2	6586.18	1.71945		6040	-0.97078	-0.49505
133.2	6546.43	-12.16	-5.58		133.3	6588.43	1.76666		6044	-1.17602	-0.69923
133.3	6548.47	-11.81	-5.81		133.4	6590.68	1.85831		6048	-0.97795	-0.50011
133.4	6550.52	-11.95	-5.95		133.5	6592.94	1.76013		6052	-0.77987	-0.30097
133.5	6552.58	-12.55	-6.11		133.6	6595.2	1.91851		6056	-1.05932	-0.57936
133.6	6554.66	-13.25	-6.44		133.7	6597.47	2.01883		6060	-1.37088	-0.88987
133.7	6556.75	-13.59	-6.46		133.8	6599.75	1.77922		6064	-1.34552	-0.86345
133.8	6558.85	-13.33	-6.48		133.9	6602.03	1.74558		6068	-1.24239	-0.75927
133.9	6560.97	-13.17	-6.69		134	6604.32	2.02944		6072	-1.18608	-0.7019
134	6563.09	-12.99	-6.83		134.1	6606.61	1.74455		6076	-1.16058	-0.67534
134.1	6565.23	-13.07	-6.82		134.2	6608.9	2.06898		6080	-1.09757	-0.61128
134.2	6567.37	-13.35	-6.87		134.3	6611.2	1.86868		6084	-1.00711	-0.51976
134.3	6569.53	-13.13	-6.77		134.4	6613.5	1.66186		6088	-0.96575	-0.47735
134.4	6571.69	-12.95	-6.4		134.5	6615.81	1.78044		6092	-0.97878	-0.48932
134.5	6573.87	-12.75	-6.19		134.6	6618.12	1.77488		6096	-0.9051	-0.41458
134.6	6576.05	-12.7	-6.3		134.7	6620.43	1.64626		6100	-0.65653	-0.16496
134.7	6578.24	-12.67	-6.49		134.8	6622.74	1.78403		6104	-0.5074	-0.01477
134.8	6580.44	-12.58	-6.6		134.9	6625.06	1.69519		6108	-0.65886	-0.16518
134.9	6582.65	-11.91	-6.25		135	6627.37	1.57182		6112	-0.72612	-0.23138
135	6584.86	-12.68	-6.11		135.1	6629.69	1.79853		6116	-0.44172	0.05408
135.1	6587.09	-12.84	-5.61		135.2	6632.01	1.53105		6120	-0.17276	0.32409
135.2	6589.32	-12.96	-5.37		135.3	6634.32	1.3881		6124	-0.04637	0.45154
135.3	6591.55	-13.11	-5.34		135.4	6636.64	1.90153		6128	0.0687	0.56766
135.4	6593.8	-13.11	-5.47		135.5	6638.96	1.6797		6132	0.02657	0.52659
135.5	6596.05	-12.7	-5.84		135.6	6641.27	1.69153		6136	-0.01714	0.48394
135.6	6598.3	-12.96	-6.51		135.7	6643.59	2.08307		6140	-0.02011	0.48202
135.7	6600.56	-13.26	-6.65		135.8	6645.9	1.64727		6144	-0.01667	0.48652
135.8	6602.82	-13.53	-6.7		135.9	6648.21	2.03875		6148	-0.22454	0.2797
135.9	6605.09	-13.25	-6.58		136	6650.52	1.66244		6152	-0.4322	0.0731
136	6607.37	-12.88	-6.65		136.1	6652.83	1.6766		6156	-0.58442	-0.07806
136.1	6609.64	-13.19	-6.79		136.2	6655.13	1.90347		6160	-0.74325	-0.23584
136.2	6611.92	-13.88	-6.78		136.3	6657.43	1.77211		6164	-0.68512	-0.17665
136.3	6614.21	-13.34	-6.33		136.4	6659.73	1.80364		6168	-0.59311	-0.08359
136.4	6616.49	-12.92	-5.92		136.5	6662.02	1.72106		6172	-0.48037	0.03021
136.5	6618.78	-12.91	-5.89		136.6	6664.31	1.86208		6176	-0.34828	0.16336
136.6	6621.07	-13.17	-6.33		136.7	6666.59	1.83339		6180	-0.61118	-0.09849
136.7	6623.36	-12.98	-6.32		136.8	6668.87	1.51171		6184	-0.98583	-0.47208
136.8	6625.66	-12.87	-5.85		136.9	6671.14	1.78707		6188	-0.84426	-0.32946
136.9	6627.95	-13.14	-6.45		137	6673.41	1.70881		6192	-0.59815	-0.08229
137	6630.25	-13.08	-6.08		137.1	6675.67	1.54437		6196	-0.90518	-0.38826
137.1	6632.54	-13.3	-5.79		137.2	6677.92	1.48548		6200	-1.25489	-0.73692
137.2	6634.84	-13.31	-5.59		137.3	6680.17	1.69702		6204	-1.42986	-0.91083
137.3	6637.14	-13.2	-5.4		137.4	6682.4	1.67817		6208	-1.65366	-1.13358
137.4	6639.43	-12.84	-4.87		137.5	6684.63	1.87887		6212	-1.88753	-1.36639
137.5	6641.72	-12.54	-4.32		137.6	6686.86	1.91639		6216	-2.0609	-1.5387
137.6	6644.02	-12.34	-3.92		137.7	6689.07	2.24024		6220	-2.30318	-1.77993
137.7	6646.31	-12.31	-3.83		137.8	6691.28	1.62155		6224	-2.45644	-1.93213
137.8	6648.6	-11.83	-3.69		137.9	6693.47	1.72759		6228	-2.22932	-1.70396
137.9	6650.88	-11.78	-3.88		138	6695.66	1.80195		6232	-2.04343	-1.51701
138	6653.17	-11.73	-3.89		138.1	6697.84	1.67793		6236	-1.98106	-1.45358
138.1	6655.45	-12.04	-3.82		138.2	6700	1.82715		6240	-1.92724	-1.39871
138.2	6657.72	-12.22	-3.84		138.3	6702.16	1.52193		6244	-1.78336	-1.25377
138.3	6660	-11.96	-3.79		138.4	6704.3	1.513		6248	-1.86769	-1.33705
138.4	6662.27	-11.71	-4.27		138.5	6706.43	1.90277		6252	-2.23588	-1.70418
138.5	6664.53	-12.06	-5		138.6	6708.56	1.20539		6256	-2.31203	-1.77927
138.6	6666.79	-12.1	-5.42		138.7	6710.66	1.67109		6260	-2.22248	-1.68867
138.7	6669.05	-12.14	-5.75		138.8	6712.76	1.32154		6264	-2.03742	-1.50255
138.8	6671.3	-12.23	-6.01		138.9	6714.84	1.6259		6268	-1.81006	-1.27414
138.9	6673.54	-12.17	-5.9		139	6716.91	1.40588		6272	-1.87959	-1.34261
139	6675.78	-11.99	-5.61		139.1	6718.97	1.91016		6276	-1.98301	-1.44497
139.1	6678.01	-12.16	-5.74		139.2	6721.01	1.95357		6280	-2.09804	-1.55895
139.2	6680.23	-12.41	-5.97		139.3	6723.04	1.60851		6284	-2.01902	-1.47887
139.3	6682.45	-12.33	-5.82		139.4	6725.06	1.36031		6288	-1.76587	-1.22467
139.4	6684.66	-12.15	-5.63		139.5	6727.05	1.32451		6292	-1.6291	-1.08684
139.5	6686.86	-12.06	-5.6		139.6	6729.04	1.51675		6296	-1.50467	-0.96135
139.6	6689.05	-11.83	-5.69		139.7	6731.01	1.49525		6300	-1.52551	-0.98114
139.7	6691.23	-11.72	-5.79		139.8	6732.96	1.64809		6304	-1.48642	-0.94099
139.8	6693.41	-12.11	-6.03		139.9	6734.89	1.89196		6308	-1.20896	-0.66248
139.9	6695.57	-12.61	-6.54		140	6736.81	1.62166		6312	-1.60947	-1.06193
140	6697.73	-12.69	-7.08		140.1	6738.71	1.2536		6316	-2.07576	-1.52716
140.1	6699.88	-12.72	-7.55		140.2	6740.59	1.86664		6320	-2.03407	-1.48442
140.2	6702.01	-12.92	-7.87		140.3	6742.46	1.43328		6324	-1.95927	-1.40856
140.3	6704.14	-12.98	-7.54		140.4	6744.31	1.65043		6328	-1.91194	-1.36018
140.4	6706.25	-12.87	-7.06		140.5	6746.13	1.76566		6332	-2.16588	-1.61306
140.5	6708.36	-12.86	-6.59		140.6	6747.94	1.38438		6336	-2.42938	-1.8755
140.6	6710.45	-12.38	-6.25		140.7	6749.73	1.25158		6340	-2.62109	-2.06616
140.7	6712.53	-12.23	-6.1		140.8	6751.5	1.62404		6344	-2.63764	-2.08165
140.8	6714.59	-12.28	-5.81		140.9	6753.25	1.59733		6348	-2.55999	-2.00295
140.9	6716.65	-12.43	-5.7		141	6754.98	1.25721		6352	-2.26127	-1.70317
141	6718.69	-12.8	-6.4		141.1	6756.69	1.46519		6356	-2.11537	-1.55621
141.1	6720.71	-13.14	-6.7		141.2	6758.38	1.69301		6360	-2.2641	-1.70389
141.2	6722.73	-13.21	-6.23		141.3	6760.04	1.48797		6364	-2.55271	-1.99144
141.3	6724.73	-13.43	-6.41		141.4	6761.69	1.76018		6368	-2.16053	-1.59821
141.4	6726.71	-13.69	-6.67		141.5	6763.31	1.34573		6372	-1.77533	-1.21195
141.5	6728.68	-13.75	-6.68		141.6	6764.91	1.84141		6376	-1.44712	-0.88268
141.6	6730.64	-14.13	-7.03		141.7	6766.48	1.89154		6380	-1.12873	-0.56324
141.7	6732.58	-14.1	-7.29		141.8	6768.03	1.43281		6384	-1.18187	-0.61532
141.8	6734.5	-14.12	-7.61		141.9	6769.56	1.51463		6388	-1.45824	-0.89064
141.9	6736.41	-13.88	-7.72		142	6771.06	1.48438		6392	-1.83689	-1.26823
142	6738.3	-13.32	-7.21		142.1	6772.54	1.49753		6396	-2.17363	-1.60391
142.1	6740.17	-12.48	-6.5		142.2	6774	1.24899		6400	-2.49205	-1.92128
142.2	6742.03	-11.73	-6.45		142.3	6775.43	1.3468		6404	-2.65714	-2.08531
142.3	6743.87	-11.55	-6.7		142.4	6776.83	1.57026		6408	-2.64241	-2.06953
142.4	6745.69	-12.06	-6.83		142.5	6778.21	1.9824		6412	-2.57436	-2.00042
142.5	6747.49	-12.58	-6.62		142.6	6779.56	1.58193		6416	-2.37918	-1.80418
142.6	6749.28	-12.39	-6.34		142.7	6780.89	1.34951		6420	-1.85738	-1.28133
142.7	6751.04	-12.82	-6.49		142.8	6782.18	1.65789		6424	-0.78132	-0.20421
142.8	6752.79	-13.23	-6.98		142.9	6783.45	1.30531		6428	-0.30651	0.27165
142.9	6754.51	-12.95	-6.72		143	6784.7	1.57231		6432	-0.11106	0.46816
143	6756.22	-12.67	-5.96		143.1	6785.91	1.53093		6436	-0.77655	-0.19627
143.1	6757.91	-12.48	-5.51		143.2	6787.1	1.69336		6440	-0.82635	-0.24502
143.2	6759.57	-12.47	-5.1		143.3	6788.25	1.70913		6444	-0.93101	-0.34862
143.3	6761.22	-12.08	-4.69		143.4	6789.38	1.35395		6448	-1.00513	-0.42169
143.4	6762.84	-11.6	-3.79		143.5	6790.48	1.11127		6452	-0.6283	-0.0438
143.5	6764.44	-11.29	-3.43		143.6	6791.55	1.74006		6456	-1.22942	-0.64386
143.6	6766.02	-11.12	-3.37		143.7	6792.58	1.38092		6460	-1.90852	-1.32191
143.7	6767.58	-11.32	-4.58		143.8	6793.59	1.4572		6464	-2.75125	-2.16358
143.8	6769.11	-11.77	-5.74		143.9	6794.57	1.63537		6468	-2.07533	-1.48661
143.9	6770.62	-12.04	-6.25		144	6795.51	1.58183		6472	-1.66053	-1.07075
144	6772.11	-12.02	-6.06		144.1	6796.42	1.39824		6476	-1.48047	-0.88963
144.1	6773.57	-12.54	-6.4		144.2	6797.31	1.27195		6480	-1.66833	-1.07644
144.2	6775.01	-12.92	-6.49		144.3	6798.17	1.35437		6484	-0.23508	0.35787
144.3	6776.43	-13.13	-6.13		144.4	6799.01	1.55		6488	-0.58755	0.00645
144.4	6777.81	-12.67	-5.61		144.5	6799.82	1.44199		6492	-1.92839	-1.33333
144.5	6779.18	-12.41	-5.49		144.6	6800.61	1.23698		6496	-1.32799	-0.73187
144.6	6780.52	-11.99	-5.48		144.7	6801.38	1.38272		6500	-0.79766	-0.20049
144.7	6781.83	-11.68	-5.38		144.8	6802.13	1.35783		6504	-0.58341	0.01482
144.8	6783.12	-11.78	-5.32		144.9	6802.86	1.34634		6508	-0.95789	-0.35861
144.9	6784.38	-12.1	-5.25		145	6803.57	1.18441		6512	-0.80698	-0.20664
145	6785.61	-12.48	-5.09		145.1	6804.26	1.27492		6516	-0.79178	-0.19038
145.1	6786.82	-12.2	-4.88		145.2	6804.93	1.35262		6520	-1.1512	-0.54875
145.2	6788	-12.27	-4.8		145.3	6805.59	1.85823		6524	-1.02315	-0.41964
145.3	6789.15	-12.36	-4.62		145.4	6806.22	1.34835		6528	-0.5034	0.10116
145.4	6790.27	-12.33	-4.48		145.5	6806.85	1.69266		6532	-0.38802	0.2176
145.5	6791.37	-12.34	-4.18		145.6	6807.45	1.43681		6536	-1.20368	-0.597
145.6	6792.43	-12.01	-3.84		145.7	6808.04	1.3142		6540	-1.16137	-0.55364
145.7	6793.47	-11.79	-3.96		145.8	6808.62	1.48751		6544	-0.95124	-0.34245
145.8	6794.47	-12.1	-4.33		145.9	6809.18	1.61948		6548	-0.49605	0.11379
145.9	6795.45	-12.4	-4.38		146	6809.73	1.40622		6552	-0.6417	-0.0308
146	6796.39	-12.29	-4.36		146.1	6810.26	1.59013		6556	-1.30569	-0.69373
146.1	6797.31	-12.13	-4.45		146.2	6810.78	1.63489		6560	-1.47399	-0.86098
146.2	6798.2	-12.12	-4.72		146.3	6811.3	1.49827		6564	-1.23916	-0.62509
146.3	6799.07	-12.08	-4.88		146.4	6811.8	1.46682		6568	-1.28784	-0.67272
146.4	6799.91	-12.12	-4.98		146.5	6812.29	1.52235		6572	-1.04106	-0.42488
146.5	6800.73	-11.81	-5.05		146.6	6812.77	1.69484		6576	-0.83858	-0.22134
146.6	6801.53	-11.41	-4.99		146.7	6813.24	1.46037		6580	-0.99607	-0.37778
146.7	6802.3	-11.71	-4.93		146.8	6813.7	1.30654		6584	-0.7581	-0.13875
146.8	6803.05	-11.64	-4.93		146.9	6814.16	1.15182		6588	-0.63204	-0.01163
146.9	6803.78	-11.73	-4.82		147	6814.61	1.74882		6592	-0.64933	-0.02787
147	6804.49	-11.85	-4.71		147.1	6815.05	1.37607		6596	-0.41493	0.20759
147.1	6805.19	-11.97	-4.67		147.2	6815.49	1.34118		6600	-1.14582	-0.52225
147.2	6805.86	-11.99	-4.89		147.3	6815.92	1.47799		6604	-1.00777	-0.38314
147.3	6806.52	-12.39	-4.99		147.4	6816.35	1.33816		6608	-0.85922	-0.23353
147.4	6807.15	-12.48	-5.19		147.5	6816.77	1.51512		6612	-1.53225	-0.90551
147.5	6807.78	-12.28	-5.24		147.6	6817.2	1.51245		6616	-0.8399	-0.2121
147.6	6808.38	-12.46	-4.99		147.7	6817.61	1.48308		6620	-1.02871	-0.39986
147.7	6808.97	-12.3	-4.93		147.8	6818.03	1.34492		6624	-0.92124	-0.29133
147.8	6809.55	-13.12	-5.09		147.9	6818.44	1.35639		6628	-1.22856	-0.59759
147.9	6810.11	-13.58	-5.8		148	6818.86	1.21558		6632	-1.2068	-0.57478
148	6810.67	-12.46	-5.93		148.1	6819.27	1.53129		6636	-0.81869	-0.18561
148.1	6811.2	-11.8	-5.11		148.2	6819.69	1.47128		6640	-0.38568	0.24845
148.2	6811.73	-11.58	-4.57		148.3	6820.1	1.54566		6644	0.49333	1.12852
148.3	6812.25	-11.53	-4.38		148.4	6820.52	1.21199		6648	0.76253	1.39878
148.4	6812.76	-11.72	-4.8		148.5	6820.94	1.19744		6652	0.42664	1.06394
148.5	6813.25	-12.19	-5.86		148.6	6821.36	1.67967		6656	0.48614	1.1245
148.6	6813.74	-11.98	-5.24		148.7	6821.79	1.47269		6660	0.49351	1.13292
148.7	6814.22	-12.2	-4.4		148.8	6822.22	0.91205		6664	0.18717	0.82764
148.8	6814.7	-13.03	-4.3		148.9	6822.66	1.76772		6668	-0.39607	0.24546
148.9	6815.17	-13.53	-4.21		149	6823.1	1.32295		6672	-0.42887	0.21371
149	6815.63	-13.79	-4.32		149.1	6823.55	1.52404		6676	-0.45996	0.18368
149.1	6816.09	-13.72	-4.75		149.2	6824	1.23291		6680	-0.60035	0.04434
149.2	6816.54	-12.84	-5.02		149.3	6824.47	1.39965		6684	-0.25067	0.39508
149.3	6816.99	-12.48	-5.46		149.4	6824.94	1.2598		6688	0.21037	0.85718
149.4	6817.44	-12.11	-5.64		149.5	6825.42	1.33205		6692	-0.32416	0.3237
149.5	6817.88	-12.37	-5.52		149.6	6825.91	1.33028		6696	-0.84953	-0.20061
149.6	6818.33	-12.88	-5.4		149.7	6826.4	1.38603		6700	-1.16821	-0.51824
149.7	6818.77	-12.96	-5.05		149.8	6826.91	1.73251		6704	-1.66336	-1.01233
149.8	6819.22	-13.01	-5.25		149.9	6827.43	1.32832		6708	-1.44622	-0.79413
149.9	6819.66	-12.65	-5.2		150	6827.97	1.36447		6712	-0.87724	-0.2241
150	6820.11	-12.62	-5.32		150.1	6828.51	1.13137		6716	-0.73668	-0.08248
150.1	6820.56	-12.88	-5.5		150.2	6829.07	1.18888		6720	-0.86668	-0.21143
150.2	6821.01	-13.08	-5.7		150.3	6829.64	1.28096		6724	-1.47538	-0.81907
150.3	6821.46	-13.08	-6.17		150.4	6830.23	1.34791		6728	-1.87824	-1.22087
150.4	6821.92	-13.63	-6.71		150.5	6830.83	1.25425		6732	-2.07949	-1.42107
150.5	6822.39	-14.06	-6.87		150.6	6831.45	1.32833		6736	-1.95901	-1.29953
150.6	6822.86	-14.09	-6.9		150.7	6832.08	1.27794		6740	-0.91357	-0.25304
150.7	6823.34	-13.77	-6.66		150.8	6832.74	1.49561		6744	-0.51393	0.14766
150.8	6823.82	-13.6	-6.71		150.9	6833.4	1.33086		6748	-1.23219	-0.56954
150.9	6824.31	-13.25	-6.07		151	6834.09	0.98481		6752	-1.30628	-0.64258
151	6824.82	-12.9	-5.37		151.1	6834.8	1.254		6756	-1.16259	-0.49783
151.1	6825.33	-12.61	-4.5		151.2	6835.52	1.13321		6760	-0.48773	0.17808
151.2	6825.85	-12.64	-4.41		151.3	6836.27	1.29148		6764	0.62099	1.28786
151.3	6826.38	-12.74	-5.06		151.4	6838.63	1.17283		6768	-0.02289	0.64504
151.4	6826.93	-12.64	-5.67		151.5	6839.46	1.38563		6772	-0.67181	-0.00283
151.5	6827.48	-12.5	-5.76		151.6	6840.32	1.17614		6776	-1.34989	-0.67985
151.6	6828.05	-12.51	-5.39		151.7	6841.2	1.35044		6780	-0.5263	0.14479
151.7	6828.64	-12.6	-5.13		151.8	6842.1	1.46781		6784	-0.47042	0.20173
151.8	6829.24	-12.48	-5.4		151.9	6843.03	1.24187		6788	-0.11989	0.55332
151.9	6829.85	-12.71	-5.85		152	6843.99	1.08894		6792	0.08409	0.75835
152	6830.48	-12.62	-5.77		152.1	6844.97	1.22331		6796	-0.26844	0.40688
152.1	6831.13	-12.42	-5.49		152.2	6845.98	1.27769		6800	-0.45022	0.22615
152.2	6831.79	-12.14	-4.9		152.3	6847.01	1.11636		6804	-0.39226	0.28517
152.3	6832.47	-12.27	-4.71		152.4	6848.08	1.2772		6808	-0.72872	-0.05023
152.4	6833.17	-12.42	-5.25		152.5	6849.17	1.37595		6812	0.1209	0.80044
152.5	6833.89	-12.58	-5.87		152.6	6850.3	1.17872		6816	-1.152	-0.4714
152.6	6834.63	-12.66	-6.25		152.7	6851.45	1.36362		6820	-0.68744	-0.00579
152.7	6835.4	-12.74	-6.55		152.8	6852.64	1.05758		6824	-1.88602	-1.20331
152.8	6836.18	-12.65	-6.6		152.9	6853.85	1.39593		6828	-0.87718	-0.19341
152.9	6836.99	-12.53	-6.67		153	6855.35	1.52734		6832	-0.58003	0.10479
153	6837.81	-11.75	-6.43		153.1	6857.37	1.8751		6836	-1.49648	-0.8106
153.1	6838.67	-11.75	-6.48		153.2	6859.88	1.49909		6840	-1.04966	-0.36273
153.2	6839.55	-11.95	-6.59		153.3	6862.86	1.31278		6844	-1.36467	-0.67668
153.3	6840.45	-11.84	-6.53		153.4	6866.27	1.26703		6848	-0.38522	0.30383
153.4	6841.38	-11.73	-6.55		153.5	6870.1	1.63825		6852	-0.93061	-0.24051
153.5	6842.33	-11.99	-6.68		153.6	6874.31	1.29213		6856	-1.07683	-0.38567
153.6	6843.32	-12.25	-6.55		153.7	6878.89	1.59944		6860	-1.05485	-0.36264
153.7	6844.33	-12.4	-6.04		153.8	6883.79	1.21461		6864	-0.83772	-0.14445
153.8	6845.37	-12.45	-5.61		153.9	6889.01	1.34546		6868	-0.38308	0.31125
153.9	6846.44	-12.17	-4.7		154	6894.5	1.32821		6872	-0.18105	0.51433
154	6847.54	-11.93	-4.26		154.1	6900.25	1.37989		6876	-0.11884	0.5776
154.1	6848.68	-12.32	-4.48		154.2	6906.23	1.64762		6880	0.17365	0.87114
154.2	6849.84	-12.51	-5.17		154.3	6912.41	1.14484		6884	-0.1448	0.55375
154.3	6851.04	-12.16	-5.94		154.4	6918.77	1.41309		6888	0.06882	0.76843
154.4	6852.27	-11.81	-6.16		154.5	6925.27	1.26183		6892	0.07032	0.77098
154.5	6853.53	-12.02	-6.33		154.6	6931.9	1.40463		6896	0.02538	0.7271
154.6	6855.08	-12.7	-6.47		154.7	6938.62	1.06277		6900	0.03452	0.73729
154.7	6857.15	-13.08	-6.4		154.8	6945.42	1.4937		6904	0.29294	0.99677
154.8	6859.7	-12.71	-6.22		154.9	6952.25	1.56987		6908	0.22187	0.92676
154.9	6862.72	-12.35	-5.73		155	6959.11	1.21013		6912	-0.31972	0.38622
155	6866.18	-12.33	-4.8		155.1	6965.95	1.35363		6916	-0.32704	0.37996
155.1	6870.05	-12.17	-4.51		155.2	6972.76	1.42579		6920	-0.35152	0.35653
155.2	6874.31	-12.11	-4.29		155.3	6979.51	1.3656		6924	-0.54167	0.16744
155.3	6878.92	-11.97	-3.76		155.4	6986.17	1.48716		6928	-0.53304	0.17713
155.4	6883.87	-12.06	-3.54		155.5	6992.71	1.58951		6932	-0.43054	0.28068
155.5	6889.12	-11.92	-3.39		155.6	6999.12	1.51708		6936	-0.84129	-0.12901
155.6	6894.65	-11.95	-3.59		155.7	7005.35	1.54806		6940	-1.09716	-0.38383
155.7	6900.43	-11.95	-3.73		155.8	7011.4	1.24267		6944	-1.05653	-0.34214
155.8	6906.44	-11.74	-3.75		155.9	7017.22	1.62535		6948	-1.14515	-0.4297
155.9	6912.65	-11.93	-4.18		156	7022.79	1.37689		6952	-1.29758	-0.58108
156	6919.03	-12.14	-4.52		156.1	7028.1	1.52666		6956	-1.45645	-0.73889
156.1	6925.56	-12.26	-4.72		156.2	7033.1	1.57329		6960	-1.51749	-0.79888
156.2	6932.21	-12.21	-4.75		156.3	7037.78	1.40662		6964	-1.37978	-0.66011
156.3	6938.96	-12.46	-5.26		156.4	7042.1	1.57925		6968	-1.25732	-0.53659
156.4	6945.77	-12.98	-5.73		156.5	7046.05	1.30164		6972	-1.14499	-0.42321
156.5	6952.62	-13.42	-6.07		156.6	7049.59	1.53485		6976	-1.14827	-0.42543
156.6	6959.49	-13	-6.13		156.7	7052.7	1.54741		6980	-1.16977	-0.44588
156.7	6966.34	-12.88	-6.12		156.8	7055.36	1.39782		6984	-1.054	-0.32905
156.8	6973.16	-12.68	-6.12		156.9	7057.53	1.28556		6988	-0.94516	-0.21915
156.9	6979.91	-12.59	-6.24		157	7059.44	1.31077		6992	-0.8453	-0.11824
157	6986.57	-12.56	-6.14		157.1	7061.33	1.43835		6996	-0.89328	-0.16516
157.1	6993.12	-12.53	-6.06		157.2	7063.2	1.53454		7000	-0.94533	-0.21616
157.2	6999.52	-12.64	-6.05		157.3	7065.05	1.43105		7004	-0.80093	-0.0707
157.3	7005.75	-12.44	-5.81		157.4	7066.89	1.70739		7008	-0.86186	-0.13057
157.4	7011.78	-12.34	-5.69		157.5	7068.71	1.43437		7012	-0.95973	-0.22739
157.5	7017.59	-12.43	-5.72		157.6	7070.51	1.56651		7016	-0.69137	0.04203
157.6	7023.15	-12.66	-5.83		157.7	7072.29	1.37988		7020	-0.82829	-0.09384
157.7	7028.43	-13.1	-6.13		157.8	7074.06	1.57955		7024	-1.07934	-0.34383
157.8	7033.41	-13.25	-6.36		157.9	7075.8	1.62957		7028	-1.20197	-0.4654
157.9	7038.07	-12.96	-5.9		158	7077.53	1.58363		7032	-1.29725	-0.55963
158	7042.36	-12.87	-5.56		158.1	7079.24	1.41954		7036	-1.27826	-0.53958
158.1	7046.28	-12.79	-5.72		158.2	7080.94	1.37559		7040	-1.03619	-0.29646
158.2	7049.78	-12.8	-5.85		158.3	7082.61	1.59922		7044	-1.00917	-0.26838
158.3	7052.85	-12.69	-5.74		158.4	7084.27	1.93185		7048	-1.05899	-0.31714
158.4	7055.46	-12.27	-5.76		158.5	7085.91	1.8248		7052	-0.88036	-0.13746
158.5	7057.58	-12.21	-5.65		158.6	7087.54	1.50066		7056	-0.83001	-0.08605
158.6	7059.44	-12.65	-5.77		158.7	7089.15	1.54309		7060	-1.10747	-0.36246
158.7	7061.28	-12.81	-5.86		158.8	7090.74	1.71507		7064	-1.1	-0.35393
158.8	7063.11	-12.77	-6.03		158.9	7092.31	1.82686		7068	-0.94901	-0.20188
158.9	7064.91	-12.93	-6.02		159	7093.87	1.56485		7072	-0.98892	-0.24074
159	7066.7	-12.74	-5.84		159.1	7095.41	1.5822		7076	-0.7725	-0.02326
159.1	7068.47	-12.9	-5.71		159.2	7096.94	1.54939		7080	-0.93545	-0.18516
159.2	7070.22	-12.93	-5.55		159.3	7098.45	1.5401		7084	0.03755	0.7889
159.3	7071.96	-12.84	-5.44		159.4	7099.94	1.48004		7088	-0.29033	0.46208
159.4	7073.68	-12.86	-5.42		159.5	7101.41	1.44538		7092	0.1671	0.92056
159.5	7075.38	-12.76	-5.6		159.6	7102.87	1.59873		7096	-0.12251	0.63201
159.6	7077.06	-12.69	-5.89		159.7	7104.32	1.61244		7100	-0.07354	0.68203
159.7	7078.73	-12.54	-5.9		159.8	7105.75	1.7852		7104	-0.14309	0.61354
159.8	7080.38	-12.1	-6.35		159.9	7107.16	1.30439		7108	-0.96546	-0.20777
159.9	7082.01	-12.04	-6.43		160	7108.56	1.70406		7112	-0.84882	-0.09008
160	7083.63	-11.36	-6.09		160.1	7109.94	1.77224		7116	-1.01373	-0.25393
160.1	7085.23	-11.88	-6.4		160.2	7111.3	1.26641		7120	-1.52681	-0.76596
160.2	7086.81	-11.58	-6.31		160.3	7112.65	1.44553		7124	-0.91554	-0.15363
160.3	7088.38	-11.29	-5.98		160.4	7113.99	1.52795		7128	-0.12582	0.63715
160.4	7089.93	-11.2	-5.61		160.5	7115.31	1.91094		7132	-1.46033	-0.69631
160.5	7091.46	-11.54	-5.31		160.6	7116.61	1.40797		7136	-1.05708	-0.292
160.6	7092.98	-11.82	-5.24		160.7	7117.9	1.78462		7140	-1.33585	-0.56972
160.7	7094.48	-11.93	-5.09		160.8	7119.18	1.5848		7144	-2.42206	-1.65487
160.8	7095.97	-11.83	-5.03		160.9	7120.44	1.34317		7148	-1.83646	-1.06821
160.9	7097.44	-11.67	-5.16		161	7121.68	1.83365		7152	-1.01426	-0.24496
161	7098.89	-11.57	-5.43		161.1	7122.91	1.67545		7156	-1.30596	-0.5356
161.1	7100.33	-11.2	-5.42		161.2	7124.13	1.27118		7160	-1.68049	-0.90908
161.2	7101.76	-11.05	-5.3		161.3	7125.33	1.54525		7164	-1.65926	-0.88679
161.3	7103.16	-11.39	-5.27		161.4	7126.52	1.68392		7168	-0.92273	-0.1492
161.4	7104.56	-12.12	-5.2		161.5	7127.7	1.55722		7172	-2.05341	-1.27883
161.5	7105.94	-12.61	-4.93		161.6	7128.85	1.56061		7176	-0.44983	0.32581
161.6	7107.3	-13.18	-4.79		161.7	7130	1.72494		7180	-1.39354	-0.61685
161.7	7108.65	-13.58	-5.15		161.8	7131.13	1.30568		7184	-2.32014	-1.54239
161.8	7109.98	-12.61	-5.25		161.9	7132.25	1.3377		7188	-1.64886	-0.87005
161.9	7111.3	-12.2	-5.59		162	7133.35	1.36288		7192	-1.25573	-0.47587
162	7112.6	-12.48	-5.64		162.1	7134.45	1.22893		7196	-1.91706	-1.13614
162.1	7113.89	-12.31	-6.21		162.2	7135.52	1.47953		7200	-0.87043	-0.08846
162.2	7115.16	-12.26	-6.63		162.3	7136.59	1.51139		7204	-2.05407	-1.27104
162.3	7116.42	-12.62	-6.96		162.4	7137.64	1.58795		7208	-1.0057	-0.22161
162.4	7117.67	-12.92	-7.27		162.5	7138.67	1.37648		7212	0.07126	0.8564
162.5	7118.9	-12.78	-7.13		162.6	7139.7	1.68192		7216	-1.65237	-0.86617
162.6	7120.12	-12.82	-7.11		162.7	7140.71	1.39618		7220	-1.53577	-0.74852
162.7	7121.32	-13	-6.62		162.8	7141.71	1.42426		7224	-2.22151	-1.4332
162.8	7122.51	-12.87	-5.9		162.9	7142.69	1.64437		7228	-2.08595	-1.29658
162.9	7123.68	-12.44	-5.71		163	7143.67	1.44988		7232	-2.25934	-1.46892
163	7124.85	-12.05	-5.63		163.1	7144.63	1.28734		7236	-2.09749	-1.30601
163.1	7125.99	-11.62	-5.29		163.2	7145.57	1.39036		7240	-1.89169	-1.09916
163.2	7127.13	-12.28	-4.6		163.3	7146.51	1.66834		7244	-2.1192	-1.32561
163.3	7128.25	-11.99	-4.66		163.4	7147.43	1.30893		7248	-1.63959	-0.84494
163.4	7129.36	-12.5	-5.58		163.5	7148.34	1.28117		7252	-1.48607	-0.69037
163.5	7130.45	-12.45	-6.42		163.6	7149.24	1.70715		7256	-1.62892	-0.83216
163.6	7131.53	-12.13	-6.85		163.7	7150.13	1.48221		7260	-1.86537	-1.06756
163.7	7132.6	-13.15	-7.11		163.8	7151	1.52346		7264	-1.41384	-0.61497
163.8	7133.66	-13	-7.15		163.9	7151.87	1.49283		7268	-1.36496	-0.56503
163.9	7134.7	-12.51	-7.1		164	7152.72	1.40771		7272	-2.08448	-1.2835
164	7135.73	-12.31	-6.79		164.1	7153.56	1.50473		7276	-2.09216	-1.29012
164.1	7136.75	-12.22	-6.8		164.2	7154.39	1.71083		7280	-2.24358	-1.44049
164.2	7137.76	-12.53	-7.16		164.3	7155.2	1.17323		7284	-1.99534	-1.19119
164.3	7138.75	-12.52	-7.34		164.4	7156.01	1.6514		7288	-1.91204	-1.10683
164.4	7139.73	-12.62	-7.48		164.5	7156.8	1.40435		7292	-2.09796	-1.2917
164.5	7140.7	-12.68	-7.25		164.6	7157.59	1.68474		7296	-2.16701	-1.35969
164.6	7141.66	-13.05	-7.39		164.7	7158.36	1.39583		7300	-2.40386	-1.59549
164.7	7142.6	-13.23	-7.42		164.8	7159.12	1.5983		7304	-1.83677	-1.02734
164.8	7143.53	-13.7	-7.82		164.9	7159.87	1.33394		7308	-1.5167	-0.70621
164.9	7144.45	-13.92	-8.3		165	7160.61	1.33534		7312	-0.8075	0.00404
165	7145.36	-13.32	-8.08		165.1	7161.34	1.55558		7316	-1.52521	-0.71261
165.1	7146.26	-12.62	-7.72		165.2	7162.06	1.55986		7320	-1.04566	-0.23201
165.2	7147.15	-12.63	-7.42		165.3	7162.77	1.53727		7324	-0.71793	0.09678
165.3	7148.02	-12.87	-7.48		165.4	7163.46	1.62523		7328	-0.74726	0.06851
165.4	7148.89	-12.79	-7.75		165.5	7164.15	1.44246		7332	-1.18858	-0.37176
165.5	7149.74	-12.95	-8.26		165.6	7164.83	1.38092		7336	-1.32225	-0.50437
165.6	7150.58	-12.56	-8.29		165.7	7165.5	1.32059		7340	-1.39886	-0.57993
165.7	7151.41	-12.01	-7.77		165.8	7166.15	1.45089		7344	-1.08902	-0.26903
165.8	7152.23	-11.41	-7.71		165.9	7166.8	1.72826		7348	-1.43862	-0.61757
165.9	7153.04	-11.3	-7.93		166	7167.44	1.49549		7352	-1.43961	-0.61751
166	7153.84	-11.72	-7.83		166.1	7168.07	1.83416		7356	-1.16219	-0.33903
166.1	7154.62	-12.22	-8.01		166.2	7168.69	1.52131		7360	-0.80066	0.02355
166.2	7155.4	-12.62	-7.97		166.3	7169.3	1.23665		7364	-0.92914	-0.10387
166.3	7156.17	-12.3	-7.9		166.4	7169.9	1.50487		7368	-0.73249	0.09384
166.4	7156.92	-12.66	-7.86		166.5	7170.49	1.6533		7372	-0.28558	0.5418
166.5	7157.67	-12.95	-7.98		166.6	7171.07	1.56773		7376	-0.38652	0.44192
166.6	7158.41	-12.65	-8.16		166.7	7171.64	1.77785		7380	-0.265	0.56449
166.7	7159.13	-12.56	-8.17		166.8	7172.2	1.75892		7384	-0.64579	0.18476
166.8	7159.85	-12.34	-8.21		166.9	7172.76	1.70037		7388	-0.86924	-0.03763
166.9	7160.55	-12.01	-7.69		167	7173.3	2.15899		7392	-0.80071	0.03195
167	7161.25	-11.94	-7.34		167.1	7173.84	1.64687		7396	-1.26233	-0.42861
167.1	7161.94	-12.19	-7.47		167.2	7174.37	1.58085		7400	-0.35178	0.48299
167.2	7162.62	-12.59	-7.51		167.3	7174.89	1.39994		7404	-0.48964	0.34619
167.3	7163.29	-12.91	-7.63		167.4	7175.4	1.85879		7408	-0.75901	0.07788
167.4	7163.94	-12.79	-7.7		167.5	7175.91	1.52557		7412	-1.60634	-0.7684
167.5	7164.6	-12.94	-7.84		167.6	7176.4	1.58698		7416	-1.97354	-1.13454
167.6	7165.24	-12.94	-7.97		167.7	7176.89	1.60069		7420	-2.04497	-1.20492
167.7	7165.87	-12.77	-8.05		167.8	7177.37	1.69027		7424	-1.89881	-1.0577
167.8	7166.49	-12.63	-7.44		167.9	7177.84	1.6243		7428	-1.62606	-0.78389
167.9	7167.11	-12.52	-6.57		168	7178.31	1.61153		7432	-1.5294	-0.68618
168	7167.71	-13.03	-6.08		168.1	7178.76	1.82351		7436	-1.23089	-0.38661
168.1	7168.31	-13.49	-5.78		168.2	7179.21	1.76532		7440	-1.22283	-0.3775
168.2	7168.9	-13.48	-6.4		168.3	7179.65	1.69704		7444	-0.88775	-0.04136
168.3	7169.48	-13.47	-6.8		168.4	7180.09	1.501		7448	-0.6474	0.20005
168.4	7170.05	-13.6	-7.24		168.5	7180.51	1.54455		7452	-1.0034	-0.1549
168.5	7170.62	-14.05	-7.74		168.6	7180.93	1.46325		7456	-1.2475	-0.39794
168.6	7171.17	-13.8	-7.95		168.7	7181.35	1.70077		7460	-1.27002	-0.41941
168.7	7171.72	-13.77	-8.1		168.8	7181.75	1.61713		7464	-1.63751	-0.78584
168.8	7172.26	-13.95	-8.26		168.9	7182.15	1.50726		7468	-0.71482	0.13791
168.9	7172.79	-13.7	-8.22		169	7182.54	1.64311		7472	-1.4408	-0.58702
169	7173.32	-13.25	-7.78		169.1	7182.92	1.54163		7476	-1.43789	-0.58305
169.1	7173.84	-12.49	-6.89		169.2	7183.29	1.73764		7480	-1.53434	-0.67845
169.2	7174.35	-12.1	-6.47		169.3	7183.65	1.78391		7484	-1.00488	-0.14793
169.3	7174.85	-11.77	-6.23		169.4	7184	1.45721		7488	-0.89606	-0.03805
169.4	7175.34	-11.92	-6.47		169.5	7184.34	1.58125		7492	-0.62748	0.23158
169.5	7175.83	-11.37	-6.52		169.6	7184.67	1.64295		7496	-1.09681	-0.23669
169.6	7176.31	-11.5	-6.53		169.7	7184.99	1.70061		7500	-0.93456	-0.07338
169.7	7176.79	-11.51	-6.11		169.8	7185.3	1.46645		7504	-0.49327	0.36896
169.8	7177.26	-11.65	-5.96		169.9	7185.61	1.63062		7508	-0.57455	0.28874
169.9	7177.72	-11.92	-6.17		170	7185.91	1.84541		7512	-0.89678	-0.03244
170	7178.17	-12.29	-6.45		170.1	7186.2	1.46275		7516	-0.99206	-0.12666
170.1	7178.62	-12.55	-6.24		170.2	7186.48	2.12944		7520	-1.16722	-0.30076
170.2	7179.06	-12.99	-5.9		170.3	7186.76	1.20911		7524	-1.04849	-0.18098
170.3	7179.49	-12.89	-5.99		170.4	7187.03	1.77333		7528	-0.78491	0.08366
170.4	7179.92	-13.21	-6.38		170.5	7187.3	1.60735		7532	-1.44121	-0.57159
170.5	7180.35	-13.48	-6.58		170.6	7187.56	2.04443		7536	-1.44602	-0.57534
170.6	7180.76	-13.78	-6.7		170.7	7187.81	1.70357		7540	-1.35668	-0.48494
170.7	7181.17	-14.39	-7.11		170.8	7188.06	1.68214		7544	-1.0756	-0.20281
170.8	7181.58	-14.48	-7.22		170.9	7188.31	1.8994		7548	-1.38748	-0.51363
170.9	7181.98	-14.53	-7.49		171	7188.55	1.55995		7552	-1.25701	-0.38211
171	7182.37	-14.65	-7.73		171.1	7188.79	1.89553		7556	-0.9018	-0.02584
171.1	7182.76	-14.68	-7.73		171.2	7189.02	1.61747		7560	-1.58038	-0.70336
171.2	7183.13	-14.67	-7.73		171.3	7189.25	1.54307		7564	-1.86901	-0.99094
171.3	7183.49	-14.42	-7.69		171.4	7189.48	1.54227		7568	-1.52183	-0.6427
171.4	7183.85	-13.98	-7.63		171.5	7189.7	1.7447		7572	-1.70612	-0.82594
171.5	7184.2	-14.11	-7.65		171.6	7189.93	1.70076		7576	-1.60573	-0.72449
171.6	7184.53	-13.88	-7.37		171.7	7190.15	1.47094		7580	-1.23399	-0.35169
171.7	7184.86	-13.04	-6.88		171.8	7190.37	1.64431		7584	-1.42359	-0.54024
171.8	7185.18	-12.31	-6.75		171.9	7190.59	1.8748		7588	-1.84445	-0.96004
171.9	7185.49	-12.61	-7.14		172	7190.8	1.736		7592	-1.72599	-0.84053
172	7185.8	-12.73	-7.42		172.1	7191.02	1.22388		7596	-1.57841	-0.69189
172.1	7186.09	-12.8	-7.66		172.2	7191.24	1.66213		7600	-0.97978	-0.0922
172.2	7186.38	-12.81	-7.24		172.3	7191.45	1.67619		7604	-1.33945	-0.45082
172.3	7186.66	-12.88	-7.01		172.4	7191.67	1.65186		7608	-1.35522	-0.46553
172.4	7186.94	-12.97	-7.2		172.5	7191.89	1.67574		7612	-1.67727	-0.78653
172.5	7187.21	-13.15	-7.57		172.6	7192.11	1.89433		7616	-1.65157	-0.75977
172.6	7187.48	-13.12	-7.6		172.7	7192.33	1.90456		7620	-1.33892	-0.44606
172.7	7187.73	-13.21	-7.68		172.8	7192.55	1.81156		7624	-1.14299	-0.24908
172.8	7187.99	-13.25	-7.68		172.9	7192.78	1.57785		7628	-1.32368	-0.42871
172.9	7188.24	-13.3	-7.75		173	7193.01	1.56692		7632	-1.38149	-0.48547
173	7188.48	-13.17	-7.68		173.1	7193.24	1.72748		7636	-1.37361	-0.47653
173.1	7188.72	-13.44	-7.74		173.2	7193.47	1.68839		7640	-1.26215	-0.36401
173.2	7188.96	-13.49	-7.74		173.3	7193.71	1.48759		7644	-1.4442	-0.54501
173.3	7189.19	-12.23	-7.25		173.4	7193.95	1.996		7648	-1.70996	-0.80971
173.4	7189.42	-12.82	-7.03		173.5	7194.19	1.52097		7652	-1.93858	-1.03728
173.5	7189.65	-12.5	-6.31		173.6	7194.44	1.82949		7656	-2.17335	-1.27099
173.6	7189.88	-12.42	-5.61		173.7	7194.7	1.58988		7660	-2.16863	-1.26521
173.7	7190.1	-12.26	-5.18		173.8	7194.96	1.53257		7664	-2.20189	-1.29742
173.8	7190.32	-12.23	-5.38		173.9	7195.22	1.7113		7668	-2.14295	-1.23742
173.9	7190.54	-12.41	-5.54		174	7195.49	1.94067		7672	-1.68474	-0.77816
174	7190.76	-12.34	-5.82		174.1	7195.77	1.62912		7676	-1.75529	-0.84765
174.1	7190.98	-12.36	-5.9		174.2	7196.06	1.75619		7680	-1.77498	-0.86628
174.2	7191.2	-12.38	-5.74		174.3	7196.35	1.606		7684	-1.65855	-0.7488
174.3	7191.42	-12.41	-6.01		174.4	7196.65	1.66232		7688	-1.89773	-0.98692
174.4	7191.63	-12.82	-6.61		174.5	7196.95	1.78114		7692	-2.18353	-1.27167
174.5	7191.85	-13.11	-7.04		174.6	7197.27	1.4989		7696	-2.06229	-1.14937
174.6	7192.07	-13.03	-7.24		174.7	7197.59	1.60353		7700	-2.12196	-1.20798
174.7	7192.29	-13.37	-7.48		174.8	7197.92	1.88348		7704	-2.22322	-1.30819
174.8	7192.52	-13.55	-7.52		174.9	7198.26	1.62851		7708	-2.36171	-1.44562
174.9	7192.74	-13.56	-7.52		175	7198.61	1.42941		7712	-2.21574	-1.2986
175	7192.97	-14.05	-7.43		175.1	7198.97	1.92493		7716	-2.40391	-1.48571
175.1	7193.2	-14.81	-7.6		175.2	7199.34	1.62254		7720	-1.71232	-0.79306
175.2	7193.43	-14.74	-7.62		175.3	7199.72	1.70649		7724	-1.73525	-0.81494
175.3	7193.66	-14.43	-7.72		175.4	7200.1	1.9549		7728	-1.88703	-0.96566
175.4	7193.9	-14.22	-7.94		175.5	7200.51	1.53034		7732	-1.86201	-0.93959
175.5	7194.14	-14.1	-8.1		175.6	7200.92	1.45955		7736	-1.82016	-0.89668
175.6	7194.39	-14.14	-8.24		175.7	7201.34	1.90233		7740	-2.02435	-1.09981
175.7	7194.64	-14.15	-8.16		175.8	7201.78	1.89251		7744	-2.18863	-1.26304
175.8	7194.9	-14.24	-8.13		175.9	7202.22	1.64681		7748	-2.10161	-1.17496
175.9	7195.16	-13.93	-7.98		176	7202.7	1.70197		7752	-1.78388	-0.85618
176	7195.43	-13.78	-8.01		176.1	7203.23	1.38467		7756	-2.15083	-1.22207
176.1	7195.7	-13.61	-7.85		176.2	7203.82	1.4404		7760	-2.49557	-1.56575
176.2	7195.98	-13.68	-7.91		176.3	7204.45	1.49731
176.3	7196.27	-13.93	-8.07		176.4	7205.13	1.62901
176.4	7196.56	-14.15	-8.13		176.5	7205.86	1.47766
176.5	7196.86	-14.2	-7.96		176.6	7206.64	1.33069
176.6	7197.17	-14.12	-7.95		176.7	7207.46	1.61662
176.7	7197.48	-13.9	-7.76		176.8	7208.33	1.46211
176.8	7197.8	-13.95	-7.98		176.9	7209.25	1.58175
176.9	7198.14	-13.92	-7.81		177	7210.22	1.75587
177	7198.48	-14.26	-8.07		177.1	7211.23	1.84
177.1	7198.83	-14.12	-8.02		177.2	7212.29	1.4782
177.2	7199.19	-14.08	-7.55		177.3	7213.39	1.57001
177.3	7199.56	-14.04	-6.93		177.4	7214.54	1.31414
177.4	7199.94	-13.26	-6.15		177.5	7215.73	1.82747
177.5	7200.33	-12.62	-6.72		177.6	7216.96	1.6904
177.6	7200.73	-12.54	-7.2		177.7	7218.24	1.50935
177.7	7201.14	-12.61	-7.33		177.8	7219.56	1.51064
177.8	7201.56	-12.74	-7.09		177.9	7220.91	1.46046
177.9	7202	-12.62	-5.63		178	7222.31	1.78828
178	7202.45	-12.52	-4.41		178.1	7223.76	1.66596
178.1	7202.93	-12.95	-4.61		178.2	7225.24	1.48149
178.2	7203.45	-13.72	-6.08		178.3	7226.76	1.42755
178.3	7204.03	-13.85	-7.21		178.4	7228.32	1.75565
178.4	7204.65	-13.99	-7.75		178.5	7229.91	1.65652
178.5	7205.32	-12.8	-8.08		178.6	7231.55	1.59795
178.6	7206.04	-13.14	-7.89		178.7	7233.22	1.85913
178.7	7206.8	-13.23	-7.51		178.8	7234.93	1.79366
178.8	7207.61	-13.18	-6.25		178.9	7236.68	1.61276
178.9	7208.47	-12.47	-5.34		179	7238.46	1.91837
179	7209.37	-11.42	-4.49		179.1	7240.28	1.80877
179.1	7210.31	-11.06	-4.17		179.2	7242.13	1.66829
179.2	7211.3	-11.8	-4.13		179.3	7244.01	1.84085
179.3	7212.34	-12.1	-4.26		179.4	7245.93	1.83233
179.4	7213.41	-12.47	-4.72		179.5	7247.89	1.61601
179.5	7214.53	-12.88	-6.54		179.6	7249.87	1.73325
179.6	7215.69	-13.34	-7.68		179.7	7251.89	1.67207
179.7	7216.89	-13.82	-7.91		179.8	7253.94	1.5448
179.8	7218.13	-13.39	-7.91		179.9	7256.02	1.86774
179.9	7219.42	-12.47	-7.47		180	7258.13	1.52129
180	7220.74	-13.07	-7.53		180.1	7260.27	1.58522
180.1	7222.1	-14.05	-7.72		180.2	7262.44	1.82022
180.2	7223.51	-13.9	-8.03		180.3	7264.64	1.77056
180.3	7224.95	-13.95	-8.36		180.4	7266.87	1.65915
180.4	7226.43	-14.07	-8.05		180.5	7269.13	1.98422
180.5	7227.94	-14.12	-7.62		180.6	7271.41	1.87
180.6	7229.5	-14.18	-7.34		180.7	7273.72	1.77506
180.7	7231.09	-14.56	-7.62		180.8	7276.06	1.79437
180.8	7232.72	-14.06	-7.94		180.9	7278.42	1.93422
180.9	7234.38	-14.15	-7.82		181	7280.81	1.47524
181	7236.08	-14.18	-7.52		181.1	7283.22	1.92678
181.1	7237.81	-14.71	-8.07		181.2	7285.65	2.04687
181.2	7239.58	-14.09	-7.62		181.3	7288.11	1.88889
181.3	7241.39	-13.98	-7.53		181.4	7290.6	1.85531
181.4	7243.22	-14.99	-8.14		181.5	7293.1	1.67588
181.5	7245.09	-13.52	-7.38		181.6	7295.63	1.66841
181.6	7246.99	-13.19	-7.23		181.7	7298.18	1.82447
181.7	7248.93	-13.45	-7.4		181.8	7300.75	1.59301
181.8	7250.89	-12.95	-7.25		181.9	7303.35	1.74398
181.9	7252.89	-13.26	-7.4		182	7305.96	1.86977
182	7254.92	-13.78	-7.46		182.1	7308.59	1.66555
182.1	7256.97	-13.73	-7.44		182.2	7311.24	2.09148
182.2	7259.06	-13.61	-7.5		182.3	7313.91	2.23099
182.3	7261.18	-13.32	-7.68		182.4	7316.59	1.32961
182.4	7263.32	-13.21	-7.77		182.5	7319.3	1.64495
182.5	7265.5	-12.59	-7.54		182.6	7322.02	1.99469
182.6	7267.7	-12.83	-7.81		182.7	7324.76	1.87571
182.7	7269.92	-13.52	-7.93		182.8	7327.51	1.9987
182.8	7272.18	-14.24	-8.06		182.9	7330.28	1.79939
182.9	7274.46	-14.1	-8.09		183	7333.06	1.90595
183	7276.77	-14.01	-8.13		183.1	7335.86	1.89884
183.1	7279.1	-13.84	-8.1		183.2	7338.67	1.66751
183.2	7281.46	-14.18	-8.12		183.3	7341.49	1.69268
183.3	7283.84	-14.24	-8.14		183.4	7344.33	1.87897
183.4	7286.25	-14	-8.05		183.5	7347.18	1.60901
183.5	7288.68	-14.08	-7.86		183.6	7350.04	1.71827
183.6	7291.13	-14.19	-7.71		183.7	7352.91	1.65916
183.7	7293.61	-14.31	-7.68		183.8	7355.8	1.77853
183.8	7296.11	-14.3	-7.57		183.9	7358.69	1.94385
183.9	7298.62	-14.5	-7.64		184	7361.59	1.87067
184	7301.16	-14.65	-7.8		184.1	7364.5	1.86292
184.1	7303.73	-13.92	-7.55		184.2	7367.42	1.74697
184.2	7306.31	-13.65	-7.43		184.3	7370.35	1.9292
184.3	7308.91	-13.23	-7.05		184.4	7373.29	2.28479
184.4	7311.53	-13.13	-6.79		184.5	7376.23	1.81573
184.5	7314.17	-13.48	-7.05		184.6	7379.18	1.92039
184.6	7316.82	-13.24	-6.51		184.7	7382.13	2.20201
184.7	7319.5	-13.09	-6.37		184.8	7385.09	1.84542
184.8	7322.19	-12.86	-6.53		184.9	7388.06	1.94814
184.9	7324.9	-12.66	-6.54		185	7391.03	2.20125
185	7327.63	-12.87	-6.55		185.1	7394	1.818
185.1	7330.37	-12.94	-6.71		185.2	7396.98	1.85336
185.2	7333.12	-13.53	-7.01		185.3	7399.96	2.41427
185.3	7335.9	-13.52	-7.01		185.4	7402.94	1.99847
185.4	7338.68	-13.37	-6.81		185.5	7405.92	2.50667
185.5	7341.48	-13.33	-6.72		185.6	7408.9	1.98706
185.6	7344.3	-13.31	-6.51		185.7	7411.89	1.99642
185.7	7347.12	-13.46	-6.56		185.8	7414.87	2.05342
185.8	7349.96	-13.52	-6.53		185.9	7417.86	1.90955
185.9	7352.81	-13.58	-6.56		186	7420.84	1.89533
186	7355.68	-13.36	-6.48		186.1	7423.82	1.90435
186.1	7358.55	-13.17	-6.43		186.2	7426.8	2.08243
186.2	7361.44	-12.85	-6.26		186.3	7429.78	1.9135
186.3	7364.33	-13.19	-6.35		186.4	7432.75	1.99318
186.4	7367.24	-12.77	-6.14		186.5	7435.73	2.20718
186.5	7370.15	-12.8	-5.86		186.6	7438.69	1.79796
186.6	7373.07	-13.07	-5.52		186.7	7441.65	2.09855
186.7	7376	-12.74	-5.35		186.8	7444.61	1.90335
186.8	7378.94	-12.31	-5.85		186.9	7447.56	2.06176
186.9	7381.89	-12.35	-6.68		187	7450.51	1.78885
187	7384.84	-12.54	-7.04		187.1	7453.45	1.77892
187.1	7387.8	-12.54	-7.4		187.2	7456.38	1.71967
187.2	7390.77	-12.58	-7.35		187.3	7459.3	1.95159
187.3	7393.74	-12.94	-7.35		187.4	7462.22	2.1068
187.4	7396.71	-13.22	-7.2		187.5	7465.12	1.71823
187.5	7399.69	-13.11	-6.66		187.6	7468.02	2.51021
187.6	7402.68	-12.89	-6.24		187.7	7470.91	1.7273
187.7	7405.67	-12.92	-6.88		187.8	7473.78	1.73358
187.8	7408.66	-12.93	-7.23		187.9	7476.65	1.70192
187.9	7411.65	-13.82	-7.63		188	7479.5	1.66349
188	7414.64	-14.41	-7.65		188.1	7482.35	2.23777
188.1	7417.64	-14.63	-7.85		188.2	7485.18	1.77456
188.2	7420.64	-14.26	-7.88		188.3	7487.99	1.80731
188.3	7423.64	-14.14	-7.86		188.4	7490.8	2.0292
188.4	7426.64	-13.9	-7.82		188.5	7493.59	1.99242
188.5	7429.64	-13.86	-7.68		188.6	7496.36	1.67625
188.6	7432.63	-13.7	-7.53		188.7	7499.12	1.84756
188.7	7435.63	-13.69	-7.5		188.8	7501.86	1.78541
188.8	7438.62	-13.38	-7.42		188.9	7504.59	2.14308
188.9	7441.62	-13.15	-7.02		189	7507.3	2.11268
189	7444.61	-13.13	-6.39		189.1	7510	1.65056
189.1	7447.59	-12.93	-6.36		189.2	7512.67	1.8302
189.2	7450.58	-12.89	-6.71		189.3	7515.33	1.76953
189.3	7453.56	-12.74	-6.9		189.4	7517.97	2.09716
189.4	7456.53	-12.94	-7.25		189.5	7520.59	1.82044
189.5	7459.5	-13.24	-7.47		189.6	7523.19	1.8169
189.6	7462.46	-13.68	-7.72		189.7	7525.77	2.18931
189.7	7465.42	-13.58	-7.65		189.8	7528.33	2.06924
189.8	7468.37	-13.27	-7.67		189.9	7530.87	1.73614
189.9	7471.32	-13	-7.68		190	7533.4	1.87728
190	7474.26	-12.84	-7.64		190.1	7535.94	1.97259
190.1	7477.18	-13.09	-7.49		190.2	7538.49	1.90757
190.2	7480.11	-13.37	-7.44		190.3	7541.06	2.15013
190.3	7483.02	-12.98	-7.02		190.4	7543.63	2.37294
190.4	7485.92	-13.12	-7.28		190.5	7546.21	1.59766
190.5	7488.81	-12.42	-6.73		190.6	7548.8	2.05761
190.6	7491.69	-12.46	-7.04		190.7	7551.4	1.88853
190.7	7494.57	-12.37	-7.26		190.8	7554.01	1.83214
190.8	7497.43	-12.48	-7.66		190.9	7556.63	2.02605
190.9	7500.28	-12.05	-7.91		191	7559.25	1.9372
191	7503.11	-11.85	-7.67		191.1	7561.89	2.10276
191.1	7505.94	-12.18	-7.53		191.2	7564.53	1.85937
191.2	7508.75	-12.01	-7.43		191.3	7567.18	2.21459
191.3	7511.54	-12.19	-7.43		191.4	7569.84	1.94394
191.4	7514.33	-12.32	-7.5		191.5	7572.51	1.84973
191.5	7517.09	-12.53	-7.64		191.6	7575.18	2.05829
191.6	7519.85	-12.85	-7.58		191.7	7577.86	1.7491
191.7	7522.59	-12.87	-7.4		191.8	7580.55	2.22779
191.8	7525.31	-12.92	-7.26		191.9	7583.24	1.81641
191.9	7528.01	-12.84	-7.16		192	7585.95	2.01377
192	7530.7	-13.16	-7.3		192.1	7588.65	1.48791
192.1	7533.39	-13.37	-7.6		192.2	7591.37	1.64005
192.2	7536.11	-13.62	-7.5		192.3	7594.09	1.9829
192.3	7538.84	-13.73	-7.38		192.4	7596.81	1.71798
192.4	7541.6	-13.56	-7.52		192.5	7599.54	2.27698
192.5	7544.37	-13.4	-7.74		192.6	7602.28	2.03927
192.6	7547.17	-13.3	-7.74		192.7	7605.02	1.81137
192.7	7549.99	-12.97	-7.87		192.8	7607.76	1.97712
192.8	7552.82	-12.83	-7.74		192.9	7610.51	1.93292
192.9	7555.68	-12.46	-7.51		193	7613.27	1.59488
193	7558.55	-13.75	-7.52		193.1	7616.03	1.63783
193.1	7561.44	-13.94	-7.63		193.2	7618.79	1.96688
193.2	7564.35	-14.18	-7.69		193.3	7621.56	1.56467
193.3	7567.27	-14.05	-7.69		193.4	7624.33	2.00539
193.4	7570.22	-13.58	-8.02		193.5	7627.1	1.93243
193.5	7573.17	-13.54	-7.98		193.6	7629.88	1.74337
193.6	7576.14	-13.56	-8.03		193.7	7632.66	1.87728
193.7	7579.13	-13.35	-8.05		193.8	7635.44	1.81024
193.8	7582.13	-12.96	-7.92		193.9	7638.23	1.74956
193.9	7585.14	-13.12	-7.98		194	7641.01	1.90346
194	7588.17	-13.22	-8.07		194.1	7643.8	1.73021
194.1	7591.21	-13.36	-7.99		194.2	7646.6	1.57839
194.2	7594.26	-13.31	-7.54		194.3	7649.39	1.68684
194.3	7597.32	-13.38	-7.82		194.4	7652.19	1.66893
194.4	7600.39	-13.42	-7.29		194.5	7654.98	1.68003
194.5	7603.47	-13.38	-7.3		194.6	7657.78	1.62771
194.6	7606.57	-13.29	-7.4		194.7	7660.58	1.77594
194.7	7609.67	-13.75	-7.43		194.8	7663.38	1.68037
194.8	7612.78	-13.73	-7.16		194.9	7666.18	1.67559
194.9	7615.9	-13.52	-7.11		195	7668.98	1.52571
195	7619.03	-13.3	-7.15		195.1	7671.78	1.84503
195.1	7622.16	-13.06	-7.22		195.2	7674.58	1.50251
195.2	7625.3	-13.05	-7.57		195.3	7677.38	1.857
195.3	7628.45	-13.06	-7.68		195.4	7680.18	1.63649
195.4	7631.6	-13.11	-7.69		195.5	7682.98	1.90817
195.5	7634.76	-13.03	-7.62		195.6	7685.78	1.72022
195.6	7637.93	-13.01	-7.61		195.7	7688.58	1.86589
195.7	7641.09	-12.92	-7.55		195.8	7691.38	1.78461
195.8	7644.26	-13.04	-7.54		195.9	7694.17	1.34412
195.9	7647.44	-13.26	-7.54		196	7696.96	1.84548
196	7650.62	-13.6	-7.7		196.1	7699.76	1.5997
196.1	7653.79	-13.84	-7.85		196.2	7702.55	1.50157
196.2	7656.97	-14.07	-8.01		196.3	7705.33	1.76651
196.3	7660.16	-14.11	-8.07		196.4	7708.12	1.66572
196.4	7663.34	-14.07	-8.15		196.5	7710.9	1.66033
196.5	7666.52	-13.76	-7.9		196.6	7713.68	1.52773
196.6	7669.7	-13.8	-7.97		196.7	7716.45	1.26271
196.7	7672.88	-13.42	-7.75		196.8	7719.23	1.58004
196.8	7676.06	-13.46	-7.65		196.9	7721.99	1.92806
196.9	7679.24	-13.44	-7.62		197	7724.76	1.40214
197	7682.41	-13.47	-7.63		197.1	7727.52	1.36527
197.1	7685.59	-13.79	-7.66		197.2	7730.28	1.55299
197.2	7688.75	-14.15	-7.65		197.3	7733.03	1.40964
197.3	7691.92	-14.24	-7.71		197.4	7735.78	1.58922
197.4	7695.08	-14	-7.78		197.5	7738.52	1.58593
197.5	7698.23	-13.78	-7.76		197.6	7741.26	1.48023
197.6	7701.38	-13.98	-7.72		197.7	7744	1.4632
197.7	7704.52	-14.27	-7.68		197.8	7746.72	1.58072
197.8	7707.66	-14.58	-7.71		197.9	7749.45	1.56222
197.9	7710.79	-14.15	-7.71		198	7752.16	1.79065
198	7713.91	-14.06	-7.74		198.1	7754.87	1.68172
198.1	7717.02	-13.79	-7.54		198.2	7757.58	1.42494
198.2	7720.12	-13.49	-7.44		198.3	7760.28	1.26721
198.3	7723.22	-13.23	-7.52		198.4	7762.97	1.64979
198.4	7726.3	-13.07	-7.64
198.5	7729.37	-13.06	-7.71
198.6	7732.44	-13.2	-7.64
198.7	7735.49	-13.43	-7.53
198.8	7738.53	-13.57	-7.54
198.9	7741.56	-13.81	-7.58
199	7744.57	-13.85	-7.57
199.1	7747.57	-13.95	-7.58
199.2	7750.56	-13.62	-7.69
199.3	7753.53	-13.8	-7.66
199.4	7756.49	-13.96	-7.71
199.5	7759.44	-14.02	-7.64
199.6	7762.36	-13.88	-7.52
199.7	7765.27	-13.42	-7.04
199.8	7768.16	-13.32	-6.82
[truncated: 2 more rows]

## Sheet: F2 proxy data
Depth (mm)	Age (yr BP)	δ18O (‰)	δ13C (‰)
0.15	210.656	-11.0596	-6.11616
0.3	217.593	-11.0955	-6.04524
0.45	226.419	-11.0449	-6.02074
0.6	236.846	-10.9013	-6.33048
0.75	248.587	-10.9218	-6.31314
0.9	261.355	-10.419	-6.15988
1.05	274.862	-10.7994	-5.7915
1.2	288.821	-10.486	-5.82788
1.35	302.944	-10.8476	-5.2174
1.5	316.945	-10.645	-5.24415
1.65	330.536	-10.6822	-5.67648
1.8	343.429	-11.4938	-6.29687
1.95	355.337	-10.5679	-6.25153
2.1	365.974	-10.2506	-6.25563
2.25	375.05	-10.0187	-5.04784
2.4	382.281	-10.6983	-5.29606
2.55	387.496	-10.875	-6.01909
2.7	392.051	-10.4607	-6.42657
2.85	396.411	-10.5701	-6.41893
3	400.582	-10.7459	-6.32457
3.15	404.572	-10.6083	-5.97495
3.3	408.389	-9.51791	-5.77125
3.45	412.039	-10.0402	-5.64345
3.6	415.531	-10.6015	-6.18701
3.75	418.872	-10.6886	-6.16248
3.9	422.07	-10.4663	-6.11406
4.05	425.131	-12.3747	-6.74232
4.2	428.064	-12.1346	-6.45704
4.35	430.875	-11.6982	-6.42114
4.5	433.574	-11.0453	-6.65634
4.65	436.166	-11.4155	-6.90537
4.8	438.659	-11.9043	-6.53052
4.95	441.061	-11.2623	-6.16812
5.1	443.38	-10.9308	-6.00292
5.25	445.623	-11.2524	-6.28389
5.4	447.796	-11.6424	-6.4028
5.55	449.909	-10.9315	-6.31089
5.7	451.968	-11.0228	-6.13109
5.85	453.981	-11.7765	-5.5638
6	455.955	-11.7259	-5.6163
6.15	457.898	-11.6431	-5.8585
6.3	459.818	-11.0576	-5.39185
6.45	461.721	-10.8462	-5.20146
6.6	463.615	-11.0278	-5.76775
6.75	465.509	-11.1291	-5.595
6.9	467.408	-10.8565	-5.62597
7.05	469.321	-10.695	-5.81721
7.2	471.255	-10.4755	-6.05833
7.35	473.219	-10.6953	-6.3849
7.5	475.218	-10.719	-6.32106
7.65	477.215	-11.3825	-6.11963
7.8	479.169	-11.7047	-6.09118
7.95	481.082	-11.4921	-5.92515
8.1	482.955	-10.7866	-5.52765
8.25	484.792	-11.0617	-5.11246
8.4	486.594	-11.3127	-5.28704
8.55	488.365	-10.8942	-5.68692
8.7	490.106	-11.2234	-6.28477
8.85	491.819	-11.147	-6.24285
9	493.507	-10.8056	-6.05179
9.15	495.172	-10.5213	-5.64935
9.3	496.817	-10.4839	-5.23383
9.45	498.443	-10.5659	-5.0842
9.6	500.053	-10.2368	-4.84877
9.75	501.65	-10.3063	-4.727
9.9	503.236	-10.3801	-4.40126
10.05	504.812	-10.6865	-4.43098
10.2	506.382	-10.6064	-4.74923
10.35	507.947	-11.2726	-5.22193
10.5	509.51	-11.7724	-5.22579
10.65	511.074	-12.2008	-5.02391
10.8	512.64	-11.4443	-4.87905
10.95	514.211	-11.0643	-5.0489
11.1	515.788	-10.8512	-5.45433
11.25	517.376	-10.8868	-5.04397
11.4	518.975	-11.0234	-5.15834
11.55	520.588	-10.8076	-5.16393
11.7	522.217	-10.8542	-5.48639
11.85	523.865	-11.0316	-5.44802
12	525.534	-11.753	-5.36018
12.15	527.227	-11.8708	-5.00419
12.3	528.944	-12.0853	-5.15789
12.45	530.69	-12.0764	-5.10335
12.6	532.466	-11.5737	-5.38471
12.75	534.274	-11.3666	-5.91652
12.9	536.117	-10.8993	-5.84999
13.05	537.998	-10.8697	-5.84972
13.2	539.917	-10.9741	-5.85526
13.35	541.879	-10.9186	-5.92614
13.5	543.884	-10.7865	-6.1066
13.65	545.936	-10.782	-5.98553
13.8	548.036	-11.5004	-5.91484
13.95	550.187	-11.6228	-5.69798
14.1	552.391	-11.3059	-5.97523
14.25	554.651	-10.7501	-5.78019
14.4	556.969	-10.3896	-5.52336
14.55	559.351	-10.8068	-5.769
14.7	561.846	-10.796	-5.95773
14.85	564.466	-10.9595	-5.9037
15	567.207	-11.4838	-5.91139
15.15	570.066	-11.7923	-6.3065
15.3	573.038	-11.6263	-5.53842
15.45	576.121	-11.5154	-4.9205
15.6	579.311	-11.0791	-4.97103
15.75	582.603	-10.7607	-4.56175
15.9	585.994	-10.6575	-5.30166
16.05	589.481	-11.0612	-5.55711
16.2	593.059	-11.4019	-5.57979
16.35	596.726	-12.1507	-5.74664
16.5	600.477	-11.5518	-5.37537
16.65	604.308	-11.5576	-4.98992
16.8	608.217	-11.8902	-5.48572
16.95	612.199	-11.0463	-5.3163
17.1	616.25	-10.9736	-5.18088
17.25	620.367	-11.7196	-5.69431
17.4	624.546	-12.3151	-5.93735
17.55	628.784	-12.1867	-5.90631
17.7	633.077	-12.1989	-6.17319
17.85	637.42	-12.3448	-5.54724
18	641.812	-12.3768	-5.34095
18.15	646.246	-12.0577	-4.78315
18.3	650.721	-12.1768	-4.9407
18.45	655.232	-12.1258	-5.35877
18.6	659.776	-12.2607	-5.69564
18.75	664.348	-11.7894	-5.6571
18.9	668.946	-11.4042	-5.97312
19.05	673.565	-11.4658	-6.25274
19.2	678.202	-11.767	-6.29334
19.35	682.854	-11.459	-6.11752
19.5	687.515	-11.5284	-6.2791
19.65	692.184	-12.0472	-6.05521
19.8	696.855	-11.5473	-5.4083
19.95	701.526	-11.7883	-5.06409
20.1	706.193	-12.1415	-5.17464
20.25	710.851	-11.9614	-5.59435
20.4	715.498	-11.6302	-5.64424
20.55	720.129	-11.5704	-5.94259
20.7	724.741	-11.8763	-6.27739
20.85	729.33	-11.5586	-6.39851
21	733.893	-11.7088	-6.45218
21.15	738.426	-11.6032	-6.40947
21.3	742.924	-11.4794	-6.55045
21.45	747.385	-11.6715	-6.77165
21.6	751.805	-11.7606	-6.72107
21.75	756.18	-12.1231	-6.64365
21.9	760.506	-11.5978	-6.65548
22.05	764.78	-11.141	-6.43196
22.2	768.997	-11.7736	-6.24594
22.35	773.155	-12.7406	-6.15523
22.5	777.249	-12.0379	-6.17038
22.65	781.277	-11.7761	-6.43767
22.8	785.233	-11.6376	-5.8629
22.95	789.115	-12.2626	-6.31917
23.1	792.926	-12.3217	-6.13892
23.25	796.693	-11.8787	-6.00382
23.4	800.417	-12.0922	-6.45538
23.55	804.101	-11.2031	-6.47812
23.7	807.744	-11.6053	-6.74656
23.85	811.349	-11.8951	-6.50569
24	814.917	-11.7425	-6.30684
24.15	818.448	-11.5318	-6.54549
24.3	821.943	-11.7401	-6.57554
24.45	825.404	-11.783	-5.88069
24.6	828.832	-10.9034	-5.19459
24.75	832.229	-10.43	-4.94063
24.9	835.594	-10.4974	-5.27781
25.05	838.929	-10.9991	-5.41516
25.2	842.236	-10.8934	-5.46225
25.35	845.515	-11.1631	-5.02049
25.5	848.767	-12.1505	-5.19605
25.65	851.995	-11.8775	-4.77096
25.8	855.198	-11.8695	-4.96877
25.95	858.377	-11.6688	-5.64436
26.1	861.535	-11.4421	-6.11214
26.25	864.672	-11.3069	-5.23258
26.4	867.789	-11.5105	-4.90088
26.55	870.888	-11.1358	-4.64744
26.7	873.969	-10.536	-4.4812
26.85	877.033	-10.5377	-4.72834
27	880.082	-10.7447	-4.80113
27.15	883.117	-11.0754	-4.77525
27.3	886.139	-10.6087	-5.19469
27.45	889.149	-10.5073	-5.10943
27.6	892.148	-10.3559	-5.32671
27.75	895.137	-10.5077	-5.30488
27.9	898.117	-11.0875	-5.4183
28.05	901.09	-11.5685	-5.41863
28.2	904.056	-10.5809	-5.14601
28.35	907.018	-10.7107	-4.55486
28.5	909.975	-10.9695	-4.15539
28.65	912.928	-10.6302	-4.55768
28.8	915.88	-10.6598	-6.13373
28.95	918.831	-10.1523	-5.84618
29.1	921.782	-10.4874	-5.29251
29.25	924.735	-10.7363	-5.5047
29.4	927.69	-10.7669	-5.18478
29.55	930.649	-9.75351	-5.10529
29.7	933.612	-10.2352	-5.13776
29.85	936.581	-10.7495	-4.96476
30	939.557	-10.5083	-4.77491
30.15	942.541	-10.1294	-5.38073
30.3	945.534	-9.95315	-5.69443
30.45	948.538	-9.74497	-5.55728
30.6	951.553	-9.12911	-5.98452
30.75	954.58	-10.2336	-6.70242
30.9	957.621	-10.3156	-5.91057
31.05	960.677	-10.7728	-5.71423
31.2	963.748	-11.1109	-6.23092
31.35	966.836	-10.705	-5.87557
31.5	969.943	-10.4404	-5.3526
31.65	973.068	-11.0073	-5.38987
31.8	976.214	-11.4358	-5.5907
31.95	979.382	-11.2382	-5.53739
32.1	982.571	-10.9386	-5.62716
32.25	985.785	-10.8971	-6.06857
32.4	989.023	-11.2701	-6.176
32.55	992.287	-10.8061	-6.66225
32.7	995.578	-10.7216	-6.63752
32.85	998.897	-11.0037	-6.00166
33	1002.24	-10.7897	-5.13185
33.15	1005.62	-11.2304	-5.51933
33.3	1009.03	-11.5359	-5.6144
33.45	1012.48	-10.7934	-5.28153
33.6	1015.95	-11.6276	-6.1214
33.75	1019.46	-11.3628	-7.30981
33.9	1023.01	-11.3392	-7.49432
34.05	1026.59	-11.283	-6.41669
34.2	1030.21	-11.3389	-5.52654
34.35	1033.88	-10.9227	-5.19898
34.5	1037.58	-10.5415	-4.88673
34.65	1041.32	-10.8797	-5.12197
34.8	1045.1	-11.0919	-4.93512
34.95	1048.93	-10.8071	-4.7412
35.1	1052.81	-11.0902	-5.19601
35.25	1056.73	-10.8727	-4.69532
35.4	1060.69	-10.7693	-4.34166
35.55	1064.71	-11.1867	-5.43517
35.7	1068.77	-10.7599	-5.53718
35.85	1072.88	-11.2932	-5.8633
36	1077.05	-10.9735	-5.73215
36.15	1081.27	-11.1184	-6.03531
36.3	1085.54	-10.9989	-6.21758
36.45	1089.87	-10.9937	-6.1789
36.6	1094.25	-11.1242	-6.10311
36.75	1098.69	-10.7216	-5.69256
36.9	1103.19	-10.5527	-5.52568
37.05	1107.74	-10.8199	-5.83071
37.2	1112.36	-10.555	-6.06268
37.35	1117.04	-10.9303	-6.34577
37.5	1121.78	-11.3628	-6.60937
37.65	1126.58	-11.2971	-6.65057
37.8	1131.45	-11.3273	-6.43924
37.95	1136.39	-11.3683	-5.86109
38.1	1141.39	-11.0295	-5.48158
38.25	1146.46	-10.6686	-5.50075
38.4	1151.6	-10.642	-5.77173
38.55	1156.81	-10.7648	-5.90586
38.7	1162.09	-10.7812	-5.78127
38.85	1167.45	-10.6614	-5.74463
39	1172.88	-10.5072	-5.76768
39.15	1178.56	-10.796	-5.66489
39.3	1184.68	-11.1357	-5.37567
39.45	1191.22	-11.2953	-5.32667
39.6	1198.17	-10.8245	-5.13998
39.75	1205.51	-11.0283	-5.08229
39.9	1213.23	-11.1533	-4.93626
40.05	1221.31	-11.3975	-4.84935
40.2	1229.74	-11.4729	-4.76333
40.35	1238.5	-10.9583	-4.92987
40.5	1247.59	-11.8498	-5.17883
40.65	1256.98	-11.6345	-5.07888
40.8	1266.67	-11.3484	-4.80165
40.95	1276.64	-10.8461	-4.05168
41.1	1286.88	-11.5094	-4.51246
41.25	1297.36	-10.7875	-4.90619
41.4	1308.09	-10.6856	-4.83639
41.55	1319.04	-11.3767	-5.06364
41.7	1330.2	-10.8523	-4.29212
41.85	1341.55	-11.0793	-4.25964
42	1353.09	-11.4625	-4.64968
42.15	1364.79	-11.3277	-5.02997
42.3	1376.65	-11.1666	-5.442
42.45	1388.65	-11.0149	-5.44838
42.6	1400.77	-11.382	-5.45701
42.75	1413.01	-11.7052	-5.49953
42.9	1425.34	-12.2948	-5.80915
43.05	1437.76	-12.4679	-6.16336
43.2	1450.25	-12.583	-6.50583
43.35	1462.79	-12.4382	-6.6101
43.5	1475.38	-12.6324	-6.50302
43.65	1487.99	-12.7363	-6.61031
43.8	1500.62	-12.3152	-6.59479
43.95	1513.24	-12.1937	-6.54866
44.1	1525.86	-11.8018	-6.70263
44.25	1538.44	-11.9003	-6.619
44.4	1550.99	-11.8752	-6.93578
44.55	1563.47	-12.1911	-6.85796
44.7	1575.89	-11.9794	-6.83496
44.85	1588.22	-11.9012	-6.47859
45	1600.46	-11.5501	-6.39393
45.15	1612.58	-11.1268	-6.42358
45.3	1624.58	-11.0186	-6.78255
45.45	1636.43	-11.1683	-7.05451
45.6	1648.14	-11.8196	-7.05765
45.75	1659.67	-12.3579	-6.84009
45.9	1671.03	-12.0933	-6.62577
46.05	1682.18	-11.7407	-6.90954
46.2	1693.13	-11.6491	-6.90113
46.35	1703.85	-12.3671	-7.19188
46.5	1714.34	-12.5885	-6.97667
46.65	1724.57	-12.1436	-7.02933
46.8	1734.54	-11.9816	-6.97343
46.95	1744.22	-12.2328	-7.09764
47.1	1753.62	-12.0875	-7.20729
47.25	1762.7	-11.4405	-7.19957
47.4	1771.46	-11.7289	-6.93579
47.55	1779.89	-11.4035	-6.54415
47.7	1787.97	-11.3476	-6.75396
47.85	1795.68	-11.7207	-6.42718
48	1803.02	-11.4944	-6.34863
48.15	1809.96	-11.4336	-6.59419
48.3	1816.5	-11.1302	-6.78643
48.45	1822.61	-11.4122	-6.75841
48.6	1828.3	-11.2476	-6.84946
48.75	1833.53	-11.4479	-7.05526
48.9	1838.3	-11.3282	-7.15474
49.05	1842.62	-11.6631	-7.34654
49.2	1846.79	-11.8181	-7.48944
49.35	1850.89	-11.756	-6.79591
49.5	1854.93	-10.9545	-5.72723
49.65	1858.9	-10.8217	-5.88811
49.8	1862.82	-11.2815	-6.5832
49.95	1866.67	-12.0568	-6.59527
50.1	1870.47	-12.7406	-6.81064
50.25	1874.2	-12.2923	-6.77624
50.4	1877.88	-12.871	-6.9045
50.55	1881.51	-12.8661	-6.98917
50.7	1885.07	-12.4751	-6.75281
50.85	1888.58	-12.2195	-7.08343
51	1892.04	-11.8805	-7.21815
51.15	1895.45	-11.8771	-7.11063
51.3	1898.8	-11.4816	-6.83947
51.45	1902.1	-11.3367	-6.77436
51.6	1905.35	-11.3106	-6.57957
51.75	1908.54	-11.7484	-6.49295
51.9	1911.69	-12.1357	-6.41726
52.05	1914.79	-11.9824	-6.41541
52.2	1917.85	-11.5999	-6.51836
52.35	1920.85	-12.3649	-6.80054
52.5	1923.81	-12.1437	-6.46629
52.65	1926.73	-11.7522	-6.40086
52.8	1929.6	-11.4238	-6.7009
52.95	1932.43	-11.9078	-7.0945
53.1	1935.21	-11.5554	-7.09239
53.25	1937.96	-11.5688	-6.89741
53.4	1940.66	-11.6892	-6.91779
53.55	1943.32	-11.7091	-6.87686
53.7	1945.94	-11.6641	-6.78764
53.85	1948.53	-11.5589	-6.76948
54	1951.08	-11.3033	-6.93898
54.15	1953.59	-11.0946	-6.64596
54.3	1956.06	-10.9369	-6.49042
54.45	1958.5	-11.0256	-6.42321
54.6	1960.9	-11.1797	-6.48228
54.75	1963.27	-11.4561	-6.6392
54.9	1965.61	-11.5998	-6.83825
55.05	1967.92	-11.4861	-6.91512
55.2	1970.2	-10.9057	-6.73683
55.35	1972.44	-11.2881	-6.83158
55.5	1974.66	-11.7548	-6.85215
55.65	1976.85	-12.1357	-6.91744
55.8	1979.01	-12.171	-6.41791
55.95	1981.14	-12.1007	-5.83499
56.1	1983.25	-12.5731	-5.93843
56.25	1985.33	-12.6034	-6.00424
56.4	1987.39	-12.5804	-6.09284
56.55	1989.42	-12.3488	-6.26017
56.7	1991.43	-11.9669	-6.20221
56.85	1993.42	-12.0546	-6.32626
57	1995.39	-12.2515	-6.22639
57.15	1997.34	-12.9182	-6.60276
57.3	1999.27	-11.4782	-6.45274
57.45	2001.18	-11.1571	-6.94925
57.6	2003.08	-11.4415	-6.8217
57.75	2004.95	-11.8244	-6.9299
57.9	2006.82	-12.0679	-7.13687
58.05	2008.66	-11.853	-6.74875
58.2	2010.49	-11.1443	-6.36326
58.35	2012.31	-11.4536	-6.17257
58.5	2014.12	-12.1909	-6.39681
58.65	2015.91	-12.2939	-6.73019
58.8	2017.69	-11.6911	-6.80439
58.95	2019.47	-11.4393	-6.86247
59.1	2021.23	-11.4244	-6.86186
59.25	2022.98	-11.4205	-6.69707
59.4	2024.73	-11.4204	-6.64235
59.55	2026.47	-11.3883	-6.54241
59.7	2028.2	-11.2418	-6.91889
59.85	2029.93	-11.4821	-7.03378
60	2031.66	-11.1215	-7.17186
60.15	2033.38	-12.3308	-6.81797
60.3	2035.1	-11.8729	-6.43005
60.45	2036.82	-11.6315	-6.57759
60.6	2038.53	-11.7221	-6.98202
60.75	2040.25	-10.8449	-7.29914
60.9	2041.96	-11.5851	-7.62105
61.05	2043.68	-11.6329	-7.15856
61.2	2045.4	-11.6516	-6.96662
61.35	2047.13	-11.6339	-6.9711
61.5	2048.85	-11.5064	-7.02561
61.65	2050.59	-11.6146	-7.11789
61.8	2052.32	-11.5707	-7.33971
61.95	2054.07	-12.1454	-7.41071
62.1	2055.82	-12.3473	-6.85237
62.25	2057.58	-11.7442	-6.84846
62.4	2059.35	-11.5551	-6.68187
62.55	2061.13	-11.6199	-6.36437
62.7	2062.92	-11.7211	-6.83414
62.85	2064.72	-11.861	-7.25925
63	2066.53	-11.7945	-7.16717
63.15	2068.36	-12.1848	-7.10031
63.3	2070.2	-12.7088	-7.29955
63.45	2072.06	-12.4729	-7.0303
63.6	2073.93	-12.6561	-7.18067
63.75	2075.82	-12.5074	-7.20341
63.9	2077.72	-12.6535	-7.18458
64.05	2079.64	-12.44	-7.10006
64.2	2081.59	-11.9753	-6.81784
64.35	2083.55	-11.6842	-6.78497
64.5	2085.53	-11.511	-6.53739
64.65	2087.53	-11.9826	-6.65541
64.8	2089.56	-11.6477	-6.41207
64.95	2091.61	-11.7767	-6.58958
65.1	2093.68	-12.3233	-6.76911
65.25	2095.78	-11.7585	-6.3301
65.4	2097.91	-11.732	-5.77042
65.55	2100.06	-11.6304	-5.28036
65.7	2102.24	-11.4976	-4.97091
65.85	2104.44	-11.7637	-4.90264
66	2106.68	-11.5288	-4.59426
66.15	2108.94	-11.1295	-4.14596
66.3	2111.24	-11.3305	-4.48413
66.45	2113.57	-12.6357	-5.19591
66.6	2115.93	-11.7612	-4.53453
66.75	2118.32	-11.5152	-4.34311
66.9	2120.75	-11.2646	-4.09702
67.05	2123.21	-10.7974	-4.06346
67.2	2125.7	-11.0953	-4.71709
67.35	2128.24	-11.6625	-5.25641
67.5	2130.81	-12.1979	-5.52737
67.65	2133.42	-11.3622	-5.15239
67.8	2136.07	-11.8253	-5.92971
67.95	2138.75	-12.3248	-6.22162
68.1	2141.48	-11.9724	-5.08296
68.25	2144.25	-11.4559	-4.30733
68.4	2147.07	-10.8537	-3.79059
68.55	2149.92	-11.1294	-3.68066
68.7	2152.82	-10.9782	-3.8048
68.85	2155.77	-11.0057	-4.44437
69	2158.76	-11.9655	-5.68952
69.15	2161.79	-11.8687	-5.63089
69.3	2164.88	-11.6523	-5.49359
69.45	2168.01	-11.7878	-5.64273
69.6	2171.19	-12.0129	-6.48286
69.75	2174.42	-11.8949	-6.07027
69.9	2177.7	-11.7279	-5.85712
70.05	2181.03	-11.7492	-5.58506
70.2	2184.42	-11.8026	-5.64063
70.35	2187.86	-11.9513	-5.66125
70.5	2191.35	-12.3973	-6.79167
70.65	2194.98	-12.1395	-7.65338
70.8	2198.81	-11.9465	-7.24657
70.95	2202.85	-12.0711	-6.90458
71.1	2207.09	-11.8607	-6.75769
71.25	2211.52	-12.6994	-6.9902
71.4	2216.13	-12.9908	-6.9741
71.55	2220.91	-12.4737	-6.79294
71.7	2225.87	-12.4476	-6.66335
71.85	2230.99	-12.5205	-6.87101
72	2236.27	-12.2668	-6.92905
72.15	2241.7	-12.3205	-6.61581
72.3	2247.27	-12.1615	-6.43592
72.45	2252.98	-11.8651	-6.14567
72.6	2258.82	-11.459	-5.73219
72.75	2264.78	-11.3219	-5.54065
72.9	2270.86	-11.6959	-5.60038
73.05	2277.06	-12.0056	-5.75149
73.2	2283.35	-11.5952	-5.84756
73.35	2289.75	-11.7477	-6.28499
73.5	2296.23	-11.56	-6.86283
73.65	2302.8	-11.8186	-7.46308
73.8	2309.45	-12.2132	-7.34096
73.95	2316.17	-12.4586	-7.16813
74.1	2322.95	-12.4113	-7.15031
74.25	2329.79	-12.4444	-6.74539
74.4	2336.69	-12.4005	-6.49522
74.55	2343.62	-12.4141	-6.5889
74.7	2350.6	-12.0393	-6.53581
74.85	2357.61	-12.3799	-6.69164
75	2364.64	-12.7721	-6.69357
75.15	2371.69	-12.2356	-6.57585
75.3	2378.76	-12.0025	-6.90794
75.45	2385.82	-11.8741	-6.79481
75.6	2392.89	-11.9386	-6.84436
75.75	2399.95	-11.9811	-7.17584
75.9	2406.99	-12.0328	-6.97626
76.05	2414.02	-12.0026	-6.721
76.2	2421.01	-11.8062	-6.71891
76.35	2427.98	-12.2246	-6.96936
76.5	2434.9	-12.6023	-7.15426
76.65	2441.77	-12.2164	-7.03367
76.8	2448.59	-12.1597	-7.15331
76.95	2455.35	-11.9681	-6.9892
77.1	2462.04	-11.8282	-6.95583
77.25	2468.65	-11.4754	-6.89989
77.4	2475.19	-11.0935	-6.76329
77.55	2481.64	-11.5001	-6.65364
77.7	2487.99	-12.0611	-6.87633
77.85	2494.25	-12.1524	-6.9389
78	2500.4	-11.6807	-6.83903
78.15	2506.43	-11.3928	-6.72357
78.3	2512.35	-11.4105	-6.65149
78.45	2518.13	-11.5878	-6.71904
78.6	2523.79	-11.6393	-6.32381
78.75	2529.3	-11.5313	-5.46758
78.9	2534.67	-11.3009	-4.84843
79.05	2539.89	-11.6261	-4.57922
79.2	2544.94	-10.6155	-4.43009
79.35	2549.83	-10.573	-4.59044
79.5	2554.55	-11.1401	-5.00879
79.65	2559.08	-11.4964	-5.8236
79.8	2563.43	-11.2864	-6.3298
79.95	2567.59	-11.5106	-6.52515
80.1	2571.55	-12.6142	-6.74016
80.25	2575.3	-12.5227	-6.69355
80.4	2578.84	-12.3606	-6.71536
80.55	2582.16	-11.7361	-6.37241
80.7	2585.26	-11.3251	-6.16724
80.85	2588.12	-11.1643	-6.33412
81	2590.74	-11.8135	-6.70172
81.15	2593.12	-11.8115	-6.31804
81.3	2595.25	-11.8047	-6.0953
81.45	2597.11	-11.7832	-6.19479
81.6	2598.77	-11.6762	-6.31551
81.75	2600.37	-11.7515	-7.08076
81.9	2601.93	-11.4319	-7.15915
82.05	2603.44	-11.188	-6.82561
82.2	2604.93	-11.8786	-6.45022
82.35	2606.37	-12.5827	-6.77755
82.5	2607.77	-12.5723	-6.76246
82.65	2609.14	-12.7925	-6.3802
82.8	2610.48	-11.5063	-5.68953
82.95	2611.78	-11.9313	-5.63743
83.1	2613.04	-11.4347	-5.18658
83.25	2614.28	-11.4343	-5.06075
83.4	2615.47	-11.3579	-4.99869
83.55	2616.64	-11.3129	-5.29353
83.7	2617.78	-11.5693	-5.78803
83.85	2618.89	-12.0319	-6.12876
84	2619.97	-12.5041	-6.5868
84.15	2621.02	-12.5273	-6.75627
84.3	2622.04	-11.8278	-6.06115
84.45	2623.04	-12.0538	-5.78268
84.6	2624.01	-11.7082	-5.42682
84.75	2624.95	-11.763	-5.48572
84.9	2625.87	-11.6616	-4.99121
85.05	2626.77	-11.9652	-4.76609
85.2	2627.64	-11.9893	-4.7657
85.35	2628.49	-12.0966	-5.38148
85.5	2629.33	-12.5359	-5.95242
85.65	2630.14	-11.7258	-5.32564
85.8	2630.93	-11.555	-5.07866
85.95	2631.7	-11.2002	-5.09156
86.1	2632.45	-10.8843	-5.17922
86.25	2633.19	-10.4389	-5.6929
86.4	2633.91	-10.8476	-6.12662
86.55	2634.61	-11.0384	-5.96841
86.7	2635.3	-11.3205	-5.60096
86.85	2635.98	-11.1981	-5.3169
87	2636.64	-11.0861	-5.20778
87.15	2637.29	-10.9863	-5.04427
87.3	2637.93	-10.8335	-5.04776
87.45	2638.56	-11.0207	-5.39573
87.6	2639.18	-10.9713	-5.61784
87.75	2639.78	-11.1257	-5.59565
87.9	2640.38	-11.7561	-5.48008
88.05	2640.98	-11.9124	-5.76421
88.2	2641.56	-11.4327	-6.23611
88.35	2642.14	-11.1136	-6.32802
88.5	2642.71	-11.7474	-6.32819
88.65	2643.28	-11.9459	-6.17499
88.8	2643.85	-12.4875	-6.34207
88.95	2644.41	-11.4978	-5.74161
89.1	2644.97	-11.5397	-5.36135
89.25	2645.53	-11.411	-4.47443
89.4	2646.09	-11.4239	-4.37215
89.55	2646.65	-11.8657	-4.46229
89.7	2647.21	-12.0446	-4.48163
89.85	2647.77	-12.2823	-4.51829
90	2648.33	-11.2175	-4.91501
90.15	2648.9	-11.0697	-5.29207
90.3	2649.47	-11.0203	-5.29632
90.45	2650.05	-10.5502	-5.87768
90.6	2650.63	-10.6776	-5.94843
90.75	2651.22	-11.5436	-5.94775
90.9	2651.82	-12.0151	-6.00649
91.05	2652.42	-12.2414	-6.17962
91.2	2653.04	-12.2392	-6.08749
91.35	2653.66	-13.1015	-6.59556
91.5	2654.3	-12.4477	-6.06908
91.65	2654.94	-12.1844	-5.35559
91.8	2655.6	-11.3617	-5.04046
91.95	2656.27	-11.4553	-5.32243
92.1	2656.95	-11.6413	-5.63165
92.25	2657.65	-12.1837	-6.22072
92.4	2658.37	-12.6708	-6.75929
92.55	2659.1	-13.1978	-6.9779
92.7	2659.85	-12.8663	-6.66186
92.85	2660.61	-13.0922	-6.80863
93	2661.39	-12.9198	-6.99522
93.15	2662.2	-12.9617	-7.13399
93.3	2663.02	-12.9231	-6.94064
93.45	2663.87	-13.0212	-6.92197
93.6	2664.73	-13.4632	-6.90974
93.75	2665.62	-13.9624	-6.76681
93.9	2666.53	-13.6666	-6.46976
94.05	2667.47	-13.8495	-6.62425
94.2	2668.43	-13.9863	-6.78874
94.35	2669.41	-13.9593	-6.86743
94.5	2670.43	-13.4118	-6.72936
94.65	2671.47	-13.1996	-6.85498
94.8	2672.53	-13.1035	-7.10287
94.95	2673.63	-13.078	-7.18825
95.1	2674.76	-13.4016	-7.38258
95.25	2675.91	-13.6586	-7.53318
95.4	2677.1	-13.5694	-7.30428
95.55	2678.32	-13.1389	-6.55117
95.7	2679.58	-12.5743	-6.14139
95.85	2680.86	-12.3237	-6.26636
96	2682.18	-12.7672	-6.51801
96.15	2683.54	-12.8334	-6.56634
96.3	2684.93	-12.6989	-6.49312
96.45	2686.36	-12.7644	-6.54815
96.6	2687.83	-12.4983	-6.62388
96.75	2689.33	-12.0498	-6.82579
96.9	2690.88	-11.8631	-6.68659
97.05	2692.46	-11.5672	-6.26249
97.2	2694.09	-11.2282	-6.13611
97.35	2695.75	-11.5147	-6.07955
97.5	2697.46	-11.7346	-6.06389
97.65	2699.35	-11.6292	-5.77722
97.8	2701.55	-11.6834	-5.21733
97.95	2704.04	-11.9137	-5.20985
98.1	2706.81	-11.8307	-5.32672
98.25	2709.86	-11.478	-5.53114
98.4	2713.17	-12.106	-6.25341
98.55	2716.74	-12.3371	-6.54891
98.7	2720.54	-12.252	-6.72987
98.85	2724.56	-12.2211	-6.8518
99	2728.8	-12.5617	-6.82965
99.15	2733.25	-12.7763	-6.58544
99.3	2737.89	-12.4442	-6.23461
99.45	2742.7	-11.5133	-5.85435
99.6	2747.69	-10.918	-5.48183
99.75	2752.84	-11.1804	-5.55716
99.9	2758.13	-12.0193	-5.70487
100.05	2763.55	-12.0616	-5.36403
100.2	2769.1	-11.7991	-5.26694
100.35	2774.76	-11.8919	-5.44292
100.5	2780.52	-11.8657	-5.52288
100.65	2786.36	-12.2455	-5.76966
100.8	2792.29	-12.5671	-5.87033
100.95	2798.27	-12.6852	-5.80826
101.1	2804.31	-12.736	-6.05136
101.25	2810.4	-11.8622	-5.76826
101.4	2816.51	-11.6666	-5.49099
101.55	2822.64	-11.6687	-5.59967
101.7	2828.78	-11.7815	-5.66153
101.85	2834.92	-11.8304	-5.54023
102	2841.04	-11.9777	-5.64585
102.15	2847.13	-11.6828	-5.79931
102.3	2853.18	-11.5202	-6.00971
102.45	2859.18	-11.5794	-5.97471
102.6	2865.12	-11.3404	-6.09851
102.75	2870.98	-11.1232	-5.37523
102.9	2876.76	-11.0972	-5.01522
103.05	2882.45	-11.4058	-5.43884
103.2	2888.02	-11.186	-5.44552
103.35	2893.48	-10.4328	-4.88549
103.5	2898.8	-9.76831	-3.75685
103.65	2904.06	-10.0717	-3.8729
103.8	2909.33	-9.91429	-4.31729
103.95	2914.61	-9.87291	-4.53363
104.1	2919.9	-10.7033	-4.74322
104.25	2925.2	-10.8898	-4.97408
104.4	2930.52	-9.85482	-5.0038
104.55	2935.85	-10.8364	-5.60927
104.7	2941.18	-11.4332	-5.46384
104.85	2946.53	-11.1344	-5.20398
105	2951.89	-11.137	-5.15674
105.15	2957.26	-11.1206	-5.03767
105.3	2962.65	-10.5791	-5.14145
105.45	2968.04	-10.339	-5.14341
105.6	2973.45	-11.1052	-5.60521
105.75	2978.86	-11.533	-5.83093
105.9	2984.29	-11.8182	-5.37082
106.05	2989.73	-11.8327	-4.89496
106.2	2995.18	-11.9386	-5.53448
106.35	3000.64	-12.5043	-6.25386
106.5	3006.11	-12.2074	-6.74488
106.65	3011.6	-12.5016	-7.16609
106.8	3017.09	-11.833	-7.05309
106.95	3022.6	-11.0963	-7.12067
107.1	3028.12	-11.1205	-6.84403
107.25	3033.65	-10.9084	-6.37808
107.4	3039.19	-11.256	-4.93965
107.55	3044.74	-11.0802	-4.93786
107.7	3050.3	-11.1457	-4.90406
107.85	3055.87	-11.068	-5.55094
108	3061.46	-11.2771	-5.94015
108.15	3067.05	-11.4572	-6.30448
108.3	3072.66	-12.017	-6.79535
108.45	3078.28	-12.0144	-6.85371
108.6	3083.91	-12.2501	-6.64539
108.75	3089.55	-12.8835	-6.77223
108.9	3095.2	-12.8211	-6.95376
109.05	3100.86	-12.2435	-6.80324
109.2	3106.54	-12.2651	-6.94092
109.35	3112.22	-11.8476	-6.78832
109.5	3117.92	-12.1294	-6.99048
109.65	3123.63	-12.1412	-7.12613
109.8	3129.35	-11.8569	-7.1791
109.95	3135.07	-12.1288	-6.97127
110.1	3140.82	-12.4126	-6.87474
110.25	3146.57	-12.886	-7.23256
110.4	3152.33	-12.4803	-7.33364
110.55	3158.1	-11.842	-6.44566
110.7	3163.89	-11.8546	-6.77885
110.85	3169.69	-12.5444	-6.89961
111	3175.49	-11.8663	-6.58665
111.15	3181.31	-12.1647	-6.88671
111.3	3187.14	-12.172	-7.00813
111.45	3192.98	-11.7571	-7.19537
111.6	3198.83	-11.9164	-7.60432
111.75	3204.7	-11.8428	-7.14639
111.9	3210.57	-11.8826	-6.04302
112.05	3216.46	-11.3752	-5.56738
112.2	3222.35	-11.3328	-5.50748
112.35	3228.26	-11.3946	-4.78457
112.5	3234.18	-11.8464	-4.71473
112.65	3240.11	-11.6011	-5.23109
112.8	3246.05	-11.9099	-5.47911
112.95	3252	-11.8794	-5.44403
113.1	3257.96	-11.8474	-5.48831
113.25	3263.93	-11.8591	-5.79942
113.4	3269.92	-11.8861	-5.81137
113.55	3275.91	-11.7471	-5.45354
113.7	3281.92	-12.5091	-5.85783
113.85	3287.94	-13.0481	-6.31511
114	3293.97	-12.832	-6.56899
114.15	3300.01	-12.4678	-6.26313
114.3	3306.06	-12.3184	-6.05958
114.45	3312.12	-12.0744	-5.53042
114.6	3627.63	-11.2533	-5.32163
114.75	3655.77	-11.4233	-5.69766
114.9	3683.95	-11.7113	-5.53213
115.05	3712.16	-11.9446	-5.97944
115.2	3740.37	-11.9048	-5.64996
115.35	3768.55	-11.8674	-4.89911
115.5	3796.66	-11.6042	-4.09673
115.65	3824.68	-11.2148	-4.0986
115.8	3852.59	-11.7621	-5.43441
115.95	3880.35	-11.7605	-5.70042
116.1	3907.93	-11.4482	-5.4115
116.25	3935.31	-11.8184	-5.60749
116.4	3962.46	-11.7239	-5.23309
116.55	3989.34	-11.8555	-5.29635
116.7	4015.94	-11.4505	-5.00263
116.85	4042.22	-11.6989	-4.95579
117	4068.15	-12.4133	-5.27653
117.15	4093.7	-12.8813	-5.89756
117.3	4118.85	-12.2459	-6.2659
117.45	4143.57	-12.2749	-6.21116
117.6	4167.82	-11.7584	-4.78812
117.75	4191.59	-11.9221	-5.23867
117.9	4214.84	-11.5957	-5.20289
118.05	4237.54	-11.7928	-4.71388
118.2	4259.66	-12.3234	-5.35553
118.35	4281.18	-12.048	-5.13952
118.5	4302.07	-11.8898	-4.92013
118.65	4322.29	-13.0331	-6.23361
118.8	4341.83	-11.7952	-4.46307
118.95	4360.64	-11.8002	-4.66521
119.1	4378.71	-11.5847	-4.23862
119.25	4396	-11.7358	-5.35691
119.4	4412.49	-11.7046	-4.80475
119.55	4428.15	-12.2424	-5.22724
119.7	4442.94	-12.6691	-6.15493
119.85	4456.84	-12.0882	-4.78561
120	4469.83	-12.3	-4.9885
120.15	4481.86	-12.7612	-5.42912
120.3	4492.93	-13.1023	-6.13387
120.45	4502.98	-12.8213	-6.49084
120.6	4512	-12.3007	-6.63784
120.75	4519.96	-12.403	-6.24824
120.9	4526.83	-12.0568	-6.35166
121.05	4532.63	-12.1859	-5.90171
121.2	4537.99	-11.7837	-5.53993
121.35	4543.11	-11.6835	-5.8151
121.5	4547.99	-12.3771	-6.0749
121.65	4552.66	-12.5991	-5.55398
121.8	4557.12	-11.6767	-4.6431
121.95	4561.38	-11.6739	-4.86819
122.1	4565.45	-11.2833	-5.1382
122.25	4569.35	-11.7127	-5.66092
122.4	4573.07	-11.8957	-6.0087
122.55	4576.65	-12.8607	-6.75007
122.7	4580.07	-12.8463	-5.76604
122.85	4583.36	-11.5818	-5.18539
123	4586.52	-11.5615	-4.94692
123.15	4589.57	-10.9096	-4.77908
123.3	4592.52	-11.3555	-5.29761
123.45	4595.37	-11.8022	-5.92571
123.6	4598.13	-12.6582	-5.93533
123.75	4600.83	-12.049	-5.79964
123.9	4603.46	-10.7903	-5.16787
124.05	4606.03	-10.9806	-5.36253
124.2	4608.57	-11.6479	-5.70866
124.35	4611.07	-11.5502	-5.78983
124.5	4613.55	-11.7184	-5.55156
124.65	4616.02	-12.0864	-5.17555
124.8	4618.49	-12.2377	-5.35339
124.95	4620.97	-11.8495	-4.06427
125.1	4623.46	-11.9463	-4.02585
125.25	4625.99	-11.7563	-4.50992
125.4	4628.56	-11.7584	-4.79307
125.55	4631.18	-12.4167	-4.79439
125.7	4633.81	-13.1487	-4.92373
125.85	4636.44	-11.5632	-4.22851
126	4639.06	-11.8933	-4.13083
126.15	4641.68	-11.9127	-4.32091
126.3	4644.3	-11.8659	-4.64613
126.45	4646.91	-12.229	-4.66357
126.6	4649.53	-11.5517	-4.83524
126.75	4652.14	-11.572	-4.76611
126.9	4654.75	-11.252	-4.55619
127.05	4657.35	-11.5949	-4.81225
127.2	4659.95	-11.4804	-5.17156
127.35	4662.55	-11.2315	-4.99653
127.5	4665.14	-11.006	-4.64372
127.65	4667.73	-11.6906	-4.58856
127.8	4670.32	-12.425	-5.01542
127.95	4672.9	-12.6528	-5.17857
128.1	4675.48	-12.2812	-5.24324
128.25	4678.05	-12.1133	-5.06865
128.4	4680.62	-11.5919	-4.56771
128.55	4683.18	-11.7869	-4.38708
128.7	4685.74	-11.5829	-4.69336
128.85	4688.3	-10.6259	-4.37359
129	4690.85	-10.6047	-3.99711
129.15	4693.4	-10.4348	-4.70138
129.3	4695.94	-10.9636	-5.26308
129.45	4698.47	-11.1845	-5.20708
129.6	4701	-10.9596	-4.98897
129.75	4703.53	-11.2243	-4.88218
129.9	4706.05	-11.2993	-4.73379
130.05	4708.56	-11.403	-4.74134
130.2	4711.07	-11.6409	-5.12734
130.35	4713.57	-12.2483	-5.55809
130.5	4716.07	-11.8819	-4.7371
130.65	4718.56	-11.3121	-4.69532
130.95	4723.52	-11.9964	-6.23671
131.1	4725.99	-11.6895	-5.46251
131.25	4728.45	-11.572	-5.18559
131.4	4730.91	-11.3646	-5.00808
131.55	4733.36	-11.5495	-4.25615
131.7	4735.8	-11.4271	-4.19198
131.85	4738.23	-12.4264	-4.92877
132	4740.66	-12.123	-4.90199
132.15	4743.08	-12.1415	-4.81212
132.3	4745.5	-12.0261	-4.73885
132.45	4747.9	-11.8992	-4.97021
132.6	4750.3	-11.5841	-5.07715
132.75	4752.69	-11.3573	-4.4227
132.9	4755.07	-11.5094	-4.35843
133.05	4757.44	-11.5171	-3.91969
133.2	4759.81	-11.3457	-4.05432
133.35	4762.16	-11.5893	-4.23787
133.5	4764.51	-11.8187	-4.27813
133.65	4766.85	-11.8975	-4.06382
133.8	4769.18	-12.2274	-3.88165
133.95	4771.5	-12.2806	-3.93354
134.1	4773.81	-11.7142	-3.82348
134.25	4776.12	-11.5398	-3.77871
134.4	4778.41	-11.3265	-4.18295
134.55	4780.69	-11.6728	-5.27793
134.7	4782.97	-11.8424	-5.36701
134.85	4785.23	-11.7625	-5.23265
135	4787.49	-11.9702	-5.41304
135.15	4789.73	-11.6338	-4.82301
135.3	4791.97	-11.5438	-3.97995
135.45	4794.19	-11.3887	-3.97001
135.6	4796.41	-11.2202	-4.61676
135.75	4798.61	-11.7691	-5.04811
135.9	4800.81	-11.9011	-5.38886
136.05	4802.99	-11.7405	-5.71364
136.2	4805.16	-11.5892	-5.74582
136.35	4807.32	-11.9401	-5.78568
136.5	4809.47	-12.7879	-5.70053
136.65	4811.61	-12.5671	-5.35865
136.8	4813.74	-12.2952	-5.30555
136.95	4815.85	-12.0342	-5.59916
137.1	4817.96	-12.0672	-5.65888
137.25	4820.05	-11.5667	-5.35059
137.4	4822.13	-11.0983	-4.84755
137.55	4824.2	-11.6339	-4.84402
137.7	4826.26	-11.727	-4.84901
137.85	4828.3	-11.4486	-4.78804
138	4830.33	-11.6177	-4.56073
138.15	4832.35	-12.0609	-4.46283
138.3	4834.36	-11.5258	-4.28323
138.45	4836.36	-11.4679	-4.24374
138.6	4838.34	-11.4037	-4.28033
138.75	4840.31	-11.4437	-3.94809
138.9	4842.26	-11.7293	-4.08674
139.05	4844.2	-11.4672	-4.21483
139.2	4846.13	-11.1514	-3.87192
139.35	4848.05	-11.7499	-3.76028
139.5	4849.95	-11.7734	-3.1639
139.65	4851.84	-10.7112	-2.54373
139.8	4853.71	-10.3949	-2.94506
139.95	4855.57	-10.3615	-3.23121
140.1	4857.42	-10.6406	-3.14294
140.25	4859.25	-10.3685	-3.49537
140.4	4861.07	-10.8557	-3.98484
140.55	4862.87	-10.3653	-3.76507
140.7	4864.66	-10.2231	-2.12677
140.85	4866.44	-10.5334	-2.20674
141	4868.2	-11.0161	-3.0827
141.15	4869.94	-11.0133	-3.0466
141.3	4871.67	-10.2227	-2.56081
141.45	4873.38	-10.2412	-2.88964
141.6	4875.08	-10.4705	-2.41878
141.75	4876.77	-10.8203	-2.77215
141.9	4878.43	-10.3236	-3.12253
142.05	4880.09	-10.4353	-3.97439
142.2	4881.72	-11.5896	-4.48941
142.35	4883.34	-12.6428	-5.39988
142.5	4884.95	-12.1179	-5.31997
142.65	4886.53	-12.4608	-5.30242
142.8	4888.11	-12.7193	-4.7432
142.95	4889.66	-12.2604	-4.65735
143.1	4891.2	-12.4162	-5.36253
143.25	4892.72	-12.0383	-4.87484
143.4	4894.23	-11.9015	-4.85517
143.55	4895.71	-12.2959	-5.61579
143.7	4897.18	-12.67	-5.84561
143.85	4898.64	-12.0494	-5.61677
144	4900.07	-10.9963	-5.06229
144.15	4901.49	-11.1772	-4.92484
144.3	4902.89	-11.7282	-5.11259
144.45	4904.28	-11.8785	-4.32311
144.6	4905.64	-12.0013	-4.13211
144.75	4906.99	-12.2848	-4.40328
144.9	4908.32	-11.9327	-4.57554
145.05	4909.63	-11.9105	-4.19978
145.2	4910.93	-12.1475	-3.91981
145.35	4912.2	-12.3777	-3.92211
145.5	4913.46	-11.2852	-4.138
145.65	4914.69	-11.0409	-4.21379
145.8	4915.91	-10.9346	-4.16281
145.95	4917.11	-11.5507	-4.68235
146.1	4918.29	-11.534	-4.80637
146.25	4919.46	-12.4913	-6.0568
146.4	4920.6	-13.2465	-6.37285
146.55	4921.72	-13.3127	-6.16948
146.7	4922.82	-12.4174	-6.05729
146.85	4923.91	-12.7996	-5.86645
147	4924.97	-13.1864	-5.91707
147.15	4926.01	-12.9288	-5.62081
147.3	4927.04	-12.6424	-5.34081
147.45	4928.04	-12.4881	-5.2209
147.6	4929.02	-12.0589	-4.57573
147.75	4929.98	-12.0645	-4.06475
147.9	4930.93	-11.7779	-4.07302
148.05	4931.85	-11.8869	-3.81454
148.2	4932.75	-12.5126	-4.60849
148.35	4933.63	-12.0968	-4.70129
148.5	4934.49	-12.22	-4.32353
148.65	4935.32	-12.7499	-4.57116
148.8	4936.14	-12.4145	-4.94585
148.95	4936.93	-11.9435	-4.68087
149.1	4937.7	-12.4166	-5.06566
149.25	4938.46	-12.3406	-4.83509
149.4	4939.18	-11.8332	-4.47544
149.55	4939.89	-11.436	-4.50264
149.7	4940.58	-11.6782	-4.80778
149.85	4941.24	-11.9362	-5.4695
150	4941.88	-11.5119	-5.61948
150.15	4942.5	-11.6021	-5.62268
150.3	4943.09	-11.6626	-5.93205
